# Supplementary material for: Long-term variability in sugarcane bagasse feedstock compositional methods: sources and magnitude of analytical variability
Source: Biotechnol Biofuels. 2016 Oct 18;9:223. doi: 10.1186/s13068-016-0621-z (PMC5069941; doi:10.1186/s13068-016-0621-z)
Supplement: Supplementary file 1 — Additional file 1. Comma separated value (.csv) file containing bagasse compositional value data used in this analysis. [file 13068_2016_621_MOESM1_ESM.csv]

Original order	SubmissionDate	dataType	AnalystNum2	SAsh	SStructuralInorganics	SNon-StructuralInorganics	WholeorTotalProtein	SStructuralProtein	SNonStructuralProtein	SWaterExtractives	SEthanolExtractives	STotalExtractives	SSucrose	SSolubleLignin	STotLignin	SAIR	SGlucan	SXylan	SGalactan	SArabinan	SFructan	SMannan	SAcetyl	EFSAsh	EFSTotProt	EFSSolubleLignin	AIR	EFSLignin	EFSGlucan	EFSXylan	EFSGalactan	EFSArabinan	EFSFructan	EFSMannan	EFSAcetyl	EFSTotal	EFSTotalRecalc	SRSGlu	SRSxyl	SRSarab	SRSgal	SRSmann	totSolids	EFSTotal-100	AspenExt	AspenCell	AspenXyl	AspenGal	AspenArab
1	5/21/2009	Whole Bagasse	3	3.893979285	3.334340189	0.559639096		0.520807988		2.525036396	1.814878051	4.33991	0.659173315		24.75792411		39.17220457	22.47371112	0.865319295	2.009650753	0		3.199885619	4.07064165				25.8811436	40.9493723	23.49330025	0.90457717	2.100824749			3.345058287	101.8925705	101.37176							1.89	0.042593041	0.384446132	0.220562805	0.008492467	0.019723231
2	7/21/2009	Whole Bagasse	3	3.65516015	3.549136254	0.106023896		0.614917963		2.663218374	1.686744232	4.34996	0.013857762		25.06579553		39.11159216	21.72503068	0.897587438	1.930300337	0		3.006040934	3.821389149				26.20573521	40.89030514	22.7130394	0.938407828	2.018086338			3.142749355	100.3702456	99.75533							0.37	0.043339165	0.389673174	0.216448914	0.008942764	0.019231798
3	5/20/2009	Whole Bagasse	6	3.896774598	3.526737778	0.37003682		0.541219149		2.813947349	1.860533134	4.67448	0.80806562		25.45756221		38.86279269	21.78195225	0.909567615	2.009984508	0		3.401703936	4.087860856				26.70592548	40.76850867	22.85007453	0.954170111	2.108548181			3.568513398	102.3441031	101.80288							2.34	0.045674156	0.379726741	0.212830555	0.008887348	0.019639476
4	5/20/2009	Whole Bagasse	6	3.964222539	3.86702795	0.097194589		0.499290376		2.916525175	1.764573158	4.6811	0.768972994		24.67406072		38.50850275	21.81642607	0.949914628	1.938881494	0		3.445131737	4.15890497				25.8858005	40.3996501	22.8878278	0.996564807	2.034099702			3.614321689	101.2465016	100.74721							1.25	0.046234667	0.380344033	0.21547832	0.009382197	0.019150109
5	7/22/2009	Whole Bagasse	6	3.974290059	3.541920818	0.432369241		0.519735597		2.64762718	1.848892836	4.49652	0.870111344		24.79859718		38.23129016	21.60740045	0.860458776	1.967122715	0		4.73510171	4.161408631				25.96617126	40.03130584	22.62472577	0.900971123	2.059739305			4.958041017	102.060628	101.54089							2.06	0.044057342	0.374593914	0.21171142	0.008430859	0.01927406
6	8/10/2009	Whole Bagasse	6	4.063112554	3.506739652	0.556372902		0		3.052614707	1.890165568	4.94278	0.306347405		24.34332269		38.19052946	21.21457783	0.371129717	1.391782449	0		3.105918292	4.274386066				25.60912549	40.17635859	22.31769232	0.3904277	1.464152279			3.267419667	97.92950067	97.9295							-2.07	0.050472843	0.389979824	0.216631124	0.003789764	0.014212086
7	7/29/2009	Whole Bagasse	6	3.985988074	3.406994474	0.5789936		0		1.916934874	1.794907496	3.71184	1.427534757		24.18903576		40.44871059	21.60697555	0.253759028	2.168530647	0		3.353288415	4.139645178				25.12150648	42.00798062	22.43990962	0.263541264	2.252126015			3.482555381	101.1456652	101.14567							1.15	0.036697988	0.399905528	0.213622358	0.002508847	0.02143968
8	10/6/2010	Whole Bagasse	NA	3.90342	3.47249					4.0048	1.92796	5.93276	0.02043	3.83324	24.35879	20.52555	38.19032	21.59515	0.88133	1.95279	0		3.21521	4.149606175		4.074999968	21.82008317	25.89508313	40.59895879	22.95714215	0.936914913	2.075951203			3.417991216	99.598887	100.0502							-0.4	0.059297832	0.381711581	0.215843147	0.008808878	0.019518102
9	11/3/2010	Whole Bagasse	5	4.38178	3.65346		0.552	0.52005		3.88404	1.90326	5.7873	0.24264	4.63662	25.11523	20.47861	38.40671	21.72187	0.73189	1.6164		0	3.30921	4.650944087	0.585908269	4.921438405	21.73657055	26.65800895	40.7659583	23.05620155	0.776848557	1.715692258			3.512488231	100.830228	101.86503							0.83	0.056813413	0.377035279	0.213241679	0.007184899	0.015868056
10	11/17/2010	Whole Bagasse	3	3.91679	3.34096		0.552	0.47647		3.98287	1.85296	5.83583	0.23163	5.08549	25.2416	20.15611	39.41453	21.40951	0.61734	1.58472	0.11592		3.31996	4.159533292	0.586210233	5.400663543	21.40528611	26.80594965	41.85724783	22.73636565	0.655599683	1.682933116	0.123104149		3.525714717	101.281359	102.23983							1.28	0.057079809	0.38551052	0.209404789	0.006038156	0.015500026
11	9/13/2010	Whole Bagasse	NA	4.06498	3.46766					4.33828	2.02645	6.36473	0.13677	3.76002	24.42301	20.66299	38.97034	21.72832	0.87354	1.72843	0		3.67805	4.341291481		4.01560224	22.06752861	26.08313085	41.61929581	23.20527297	0.932917692	1.845917676			3.928060441	101.234123	101.96817							1.23	0.062418792	0.38218142	0.213089241	0.008566791	0.016950682
12	9/13/2010	Whole Bagasse	NA	4.21914	3.80063					4.15768	1.89378	6.05146	0.11227	3.8719	24.29912	20.42722	38.65027	22.18409	0.91212	1.85526	0		3.48527	4.49090534		4.121298745	21.74298824	25.86428698	41.13983038	23.61302262	0.970871926	1.974761928			3.709764942	101.238275	101.769							1.24	0.059462705	0.379784315	0.21798475	0.008962651	0.018230109
13	9/13/2010	Whole Bagasse	NA	4.16162	3.64807					3.87233	1.8164	5.68873	0	3.782	24.76798	20.98598	38.85829	22.31707	0.97084	1.8303	0		3.70981	4.412643367		4.010125195	22.25182632	26.26195151	41.20217022	23.66320589	1.029399774	1.940701254			3.933580791	101.791131	102.30464							1.79	0.055605787	0.379829204	0.218143283	0.009489697	0.017890684
14	9/13/2010	Whole Bagasse	NA	4.20934	3.76919					4.2761	1.90442	6.18052	0.03349	3.96036	24.46013	20.49977	39.04098	21.5026	0.87004	1.91616	0		3.61917	4.48663753		4.221255543	21.85022769	26.07148324	41.61287187	22.91912085	0.927355385	2.042390344			3.857589064	101.358835	101.83243							1.36	0.060693042	0.383384547	0.211156701	0.00854384	0.018816795
15	9/13/2010	Whole Bagasse	NA	4.18595	3.39081					4.2761	1.90442	6.18052	0.03349	3.85082	24.40004	20.54922	39.33994	21.72431	0.96747	1.89621	0		3.69561	4.461706673		4.104499407	21.9029353	26.0074347	41.93152637	23.15543638	1.031203754	2.021126103			3.93906468	101.594966	102.42354							1.59	0.060342769	0.384090806	0.212102706	0.009445778	0.01851342
16	1/17/2011	Whole Bagasse	2	3.76968	3.44143	0.32825				3.96302	1.92546	5.88849	0.2168	4.36013	24.18842	19.82829	38.83029	20.59006	0.81654	2.41378			3.77367	4.005546187		4.632940222	21.06893195	25.70187217	41.25987353	21.87836536	0.867630325	2.564808492			4.009785838	99.942715	100.48772							-0.06	0.058599001	0.386418261	0.204901256	0.008125769	0.024020647
17	2/4/2011	Whole Bagasse	1	3.79424	3.20974	0.58449		0.47669		4.0002	1.79175	5.79196	0.175	4.43881	24.97509	20.53628	38.47577	21.35202	0.8649	1.893	0.54163		3.59993	4.027511877		4.711710381	21.79886133	26.51057171	40.84128064	22.66475345	0.918074508	2.009382639	0.574929698		3.821255596	101.180785	101.94022							1.18	0.056817123	0.377434638	0.209456287	0.008484384	0.018569707
18	2/4/2011	Whole Bagasse	1	3.79424	3.32339	0.47084		0.47669		4.0002	1.79175	5.79196	0.175	4.30669	24.32381	20.01712	37.60026	20.88143	0.79064	1.78505	0.44841		3.52818	4.027511877		4.571467573	21.2477831	25.81925067	39.91194382	22.16523133	0.839248964	1.894795816	0.475978483		3.745094368	98.949865	99.59566							-1.05	0.058154642	0.377529101	0.209662048	0.007938499	0.01792297
19	2/11/2011	Whole Bagasse	3	4.11269	3.40458	0.7081	0.552	0.43313	0.11886	3.98121	1.85907	5.84028	0.17875	5.07544	25.77984	20.7044	39.89304	22.96469	0.80056	1.70041	0.27535		3.28453	4.367780618	0.586237937	5.390245426	21.98859555	27.37884097	42.36741571	24.3890806	0.850214933	1.805878352	0.292428652		3.488253788	104.37647	105.38214							4.38	0.055420017	0.378555987	0.217918235	0.007596733	0.016135656
20	5/25/2011	Whole Bagasse	1							3.71085				5.10486
21	7/11/2011	Whole Bagasse	3	4.20048	3.8178	0.38268		0.47671		3.9869	1.80049	5.78739	0.01457	5.18204	26.06729	20.88525	38.31508	22.20611	0.87261	1.39822	0.29317		3.33165	4.458511446		5.500367732	22.16821082	27.66857855	40.66873851	23.57020998	0.926213593	1.48411131	0.311179151		3.536310054	102.566065	102.96328							2.57	0.056208291	0.372123732	0.215670188	0.008474963	0.013579793
22	7/13/2011	Extracted bagasse	5		3.54602			0.552						3.95402	25.85691	21.90289	41.44173	22.72013	0.8649	1.90047	0		3.36306			3.95402	21.90289	25.85691	41.44173	22.72013	0.8649	1.90047			3.36306	100.245258	96.6992							0.25
23	7/13/2011	Whole Bagasse	1							3.8321				4.49141												4.49141
24	8/31/2011	Whole Bagasse	3	3.53192	3.00154	0.53038		0.47623		4.0076	1.87484	5.88245	0	4.68142	24.91275	20.23133	38.53942	21.88074	0.88858	1.97795	0.19077		3.2444	3.75266887		4.974013879	21.49581029	26.46982417	40.94817598	23.24831022	0.944117224	2.101574042	0.202693334		3.447178555	100.994885	101.5252							0.99	0.057940689	0.379604473	0.215520285	0.00875231	0.019482355
25	9/23/2011	Whole Bagasse	3	3.7866	3.3839	0.4027	0.552	0.4773	0.07469	3.78859	1.88264	5.67123	0.00408	5.61019	25.46576	19.85557	38.65345	22.15704	1.02021	1.74744	0		3.09626	4.014257792	0.585187319	5.947485587	21.04932567	26.99681126	40.97737095	23.48916455	1.081547019	1.852499508			3.282413202	101.672617	102.15407							1.67	0.055516437	0.378383847	0.21689826	0.009986974	0.017105926
26	9/23/2011	Whole Bagasse	3	3.86398	3.38535	0.47863	0.552	0.4775	0.07449	3.76159	1.86922	5.63081	0.00406	5.61019	25.47667	19.86648	38.67001	22.16653	1.02065	1.74819	0		3.09758	4.094535515	0.584936673	5.944938173	21.05187085	26.99680902	40.97736772	23.48915997	1.081550027	1.8525008			3.282406048	101.673333	102.23048							1.67	0.055079561	0.378263019	0.216828973	0.009983813	0.017100477
27	10/7/2011	Whole Bagasse	1							3.93933				4.64039
28	10/13/2011	Whole Bagasse	1	3.55433	3.80863	-0.25429	0.552	0.47686	0.07513	3.85707	1.90015	5.75723	0.01373	4.5877	24.97911	20.39141	39.63706	22.58427	0.67454	1.86745	0		3.21942	3.771461726	0.585721324	4.867959632	21.63710808	26.50506771	42.05846242	23.96392848	0.715747213	1.981531315			3.41609229	103.004616	102.83913							3	0.055982776	0.385427804	0.21960775	0.006559176	0.018158944
29	10/17/2011	Whole Bagasse	1	3.97259	3.51523	0.45735	0.552	0.47698	0.07501	3.8412	1.89206	5.73327	0.01444	4.46633	24.71588	20.24955	39.35654	22.45411	0.86667	1.93642	0		3.22599	4.214201553	0.58557245	4.73797065	21.48112065	26.2190913	41.75019119	23.81976122	0.91938057	2.054192396			3.422193599	102.281147	102.8279							2.28	0.055755879	0.382741843	0.21836593	0.008428355	0.01883166
30	11/17/2011	Whole Bagasse	3	3.51971	3.09478	0.42492	0.644	0.47625	0.16774	3.97111	1.90659	5.87771	0.10808	4.24957	24.6484	20.39883	38.16779	21.63659	1.01453	1.86132	0		2.99245	3.7395074	0.684216247	4.514945397	21.67268773	26.18763313	40.55127643	22.98774286	1.077884952	1.977554945			3.179321285	99.769854	100.47057							-0.23	0.058501709	0.37989025	0.215352516	0.010097783	0.018526022
31	11/17/2011	Whole Bagasse	3	3.84138	3.26259	0.57879	0.644	0.4765	0.16749	3.96832	1.86129	5.82962	0.21692	4.32057	24.9449	20.62433	39.2212	22.34293	1.00801	2.00588	0		3.06485	4.079180736	0.683866838	4.588035006	21.90107972	26.48911473	41.64918948	23.7260697	1.070410887	2.130054057			3.254579625	102.156526	103.11968							2.16	0.056532468	0.380346409	0.216669893	0.009775147	0.019451961
32	11/17/2011	Whole Bagasse	1	3.83527	3.6255	0.20977				4.0163	1.9751	5.99141	0.02329	4.30579	24.70239	20.3966	39.93765	21.9171	1.06831	2.60388		0	3.06462	4.079701653		4.580209106	21.69652794	26.27673705	42.48297948	23.31393333	1.136396153	2.769831991			3.25993614	102.9109	103.14391							2.91	0.058087773	0.38720318	0.21249049	0.01035747	0.025245116
33	11/17/2011	Whole Bagasse	1	3.80434	3.73587	0.06847				3.99722	1.90944	5.90666	0.01912	4.16764	24.64126	20.47362	39.78906	21.60237	0.7022	2.28331		0	3.07472	4.043155445		4.429261412	21.75884074	26.18810215	42.28679734	22.95844743	0.746280236	2.426643586			3.267733933	101.73549	101.82304							1.74	0.058009071	0.390766766	0.212156011	0.006896278	0.022424296
34	11/17/2011	Whole Bagasse	1	3.69529	3.5914	0.10389	0.552	0.47815	0.07384	2.48551	2.22289	5.5033	0.00963	4.32503	24.9266	20.60157	39.97061	21.78779	0.95912	2.58473		0	3.03804	3.910496345	0.584147383	4.576911151	21.80136449	26.37827564	42.29841889	23.05666759	1.014977243	2.735259538			3.214969412	102.044885	102.23221							2.04	0.046055935	0.390978636	0.213120601	0.009381779	0.025282932
35	11/17/2011	Whole Bagasse	1	3.43249	3.52457	-0.09208	0.552	0.52235	0.02964	2.41819	2.16967	5.37137	0.00917	4.16163	25.00209	20.84046	40.09727	21.9182	0.88939	2.64526		0	3.07404	3.627327163	0.583332972	4.397855068	22.02341934	26.42127441	42.37329654	23.1623347	0.939874116	2.795411917			3.248530598	102.261082	102.20777							2.26	0.044887585	0.392311367	0.214447493	0.008701785	0.025881203
36	12/1/2011	Whole Bagasse	1	3.74256	4.04638	-0.30382	0.506	0.47679	0.0292	3.89325	1.87753	5.77078	0.01081	4.432	25.18589	20.75389	39.374	22.84533	0.69684	1.81122			3.59764	3.971761626	0.53698842	4.703424267	22.02489843	26.7283227	41.78534005	24.24442227	0.739515832	1.922142622			3.817966444	103.80492	103.54107							3.8	0.055734213	0.380274224	0.220640273	0.006730083	0.017492769
37	12/1/2011	Whole Bagasse	1	3.80416	3.63188	0.17228	0.506	0.47609	0.0299	4.03753	1.8724	5.90993	0.00685	4.37172	24.9127	20.54098	38.75279	22.70053	0.68387	1.89412			3.46877	4.043104655	0.537782574	4.646313899	21.83118792	26.47750182	41.1869074	24.12638231	0.726824839	2.013092349			3.686648336	102.430719	102.63972							2.43	0.057579366	0.377561338	0.221167108	0.00666282	0.018454064
38	12/6/2011	Whole Bagasse	1	3.80416	3.5853	0.21886	0.506	0.47609	0.0299	4.03753	1.8724	5.90993	0.00752	4.374	24.92556	20.55156	38.77274	22.71222	0.68422	1.89509			3.47055	4.043104655	0.537782574	4.648737109	21.84243247	26.49116958	41.20811048	24.13880657	0.727196823	2.014123276			3.68854014	102.431753	102.68799							2.43	0.0575523	0.377578137	0.221176985	0.006663097	0.018454836
39	12/20/2011	Whole Bagasse	1	4.65994	3.29603	1.36391	0.552	0.47398	0.07801	4.50565	1.82181	6.32746	0.0057	3.93375	24.63645	20.7027	39.48132	23.38221	1.48711	1.86293	0.48014		3.33877	4.974712974	0.589286892	4.19946977	22.10114085	26.30061062	42.14823256	24.96164831	1.587562374	1.988768533	0.512572842		3.564299634	104.766447	106.21403							4.77	0.059572733	0.371714735	0.220142386	0.014001069	0.017539397
40	12/20/2011	Whole Bagasse	1	4.02433	3.25133	0.77299	0.552	0.47435	0.07764	4.2883	1.96481	6.25311	0.00507	3.88057	24.07275	20.19218	39.35893	23.3734	1.44612	1.97071	0.48373		3.40602	4.292761072	0.588819533	4.139411985	21.53903986	25.67845184	41.98425142	24.93245376	1.542579172	2.102160402	0.515995784		3.633208526	104.090511	104.94617							4.09	0.059583975	0.375039222	0.22271799	0.013779636	0.018778294
41	12/21/2011	Whole Bagasse	5	3.72182	3.37116	0.35065	0.552	0.47647	0.07552	3.98287	1.85296	5.83584	0.23163	4.27832	24.66792	20.3896	38.56642	21.93168	0.87524	1.89932	0.26669		3.37189	3.952480434	0.586210295	4.543469617	21.65324896	26.19671858	40.95658051	23.29089964	0.929483149	2.017030683	0.283218159		3.580863462	101.262678	101.92044							1.26	0.057258681	0.378397307	0.215184314	0.008587483	0.01863532
42	12/28/2011	Whole Bagasse	NA	3.78417	4.10958	-0.3254				3.96622	1.94344	5.90967	0.03918	4.74445	24.58531	19.84086	39.3513	21.99673	0.27067	1.34694	0.52793		4.60808	4.021847941		5.042441662	21.08703413	26.12947579	41.82289508	23.37831103	0.28767037	1.431539245	0.561088477		4.897506471	102.706254	102.41997							2.71	0.057700271	0.38421511	0.214769932	0.002642746	0.013151146
43	12/28/2011	Whole Bagasse	2	3.76932	3.27059	0.49873				4.44001	2.03233	6.47234	0.03732	4.91369	25.18144	20.26775	38.58651	21.38843	0.90826	1.85725	0.60048		3.82397	4.030166049		5.253729218	21.67032726	26.92405648	41.2567897	22.86856102	0.971113786	1.985776186	0.642034667		4.088597961	102.089329	102.62532							2.09	0.063067672	0.375994053	0.208412797	0.008850253	0.018097386
44	12/28/2011	Whole Bagasse	2	3.80364	3.10261	0.70102	0.506	0.47643	0.02956	3.97669	1.86577	5.84246	0.13005	4.67905	24.7665	20.08745	39.06692	21.68762	0.73291	1.6596	0.13687		4.84956	4.039655242	0.537397217	4.969384289	21.333873	26.30325729	41.49101601	23.03333328	0.778386946	1.762577909	0.145362761		5.150474407	102.321532	103.18213							2.32	0.056622789	0.378620988	0.210187752	0.007103071	0.01608418
45	12/28/2011	Whole Bagasse	2	3.70106	2.8573	0.84376	0.506	0.43279	0.0732	3.95702	1.95615	5.91318	0.03716	4.7166	24.61711	19.90051	38.82991	21.66599	0.69681	1.62882	0.10772		3.02103	3.933664673	0.53780115	5.013029455	21.15121969	26.16424915	41.27029694	23.0276568	0.7406032	1.731188279	0.11449		3.210896064	99.770716	100.72478							-0.23	0.058706209	0.385505037	0.215100892	0.00691796	0.016170996
46	12/29/2011	Whole Bagasse	3	3.89678	3.00634	0.89044	0.506	0.51915	-0.01315	3.99231	1.95855	5.95087	0.08399	4.91272	25.04536	20.13264	39.12888	23.73024	1.03674	1.79985	0.59155		3.23054	4.143345079	0.538016673	5.223567725	21.40651381	26.63008153	41.60472298	25.23174856	1.102338746	1.913733811	0.628979768		3.434949372	104.039554	105.00079							4.04	0.056674431	0.372653196	0.226000585	0.00987364	0.0171413
47	12/29/2011	Whole Bagasse	3	3.9798	2.88683	1.09296	0.506	0.47555	0.03044	4.09367	1.92366	6.01733	0.00309	4.78464	25.12608	20.34144	40.25219	23.72554	1.06588	1.7743	0.59761		3.20773	4.234610487	0.538397132	5.090981135	21.64382008	26.73480121	42.82937482	25.24459031	1.134123983	1.887901248	0.63587255		3.41310797	105.129087	106.25555							5.13	0.056630736	0.378824353	0.223287537	0.010031288	0.016698422
48	12/29/2011	Whole Bagasse	5	3.90256	3.48167	0.42088		0.47588		4.06231	1.89011	5.95242	0.03597	4.61748	24.83147	20.21399	39.36274	21.8954	0.98465	1.92128	0.37052		3.0192	4.149559191		4.909727608	21.49336538	26.40309299	41.85407004	23.28119448	1.046970055	2.042880848	0.393970796		3.21028994	102.29527	102.75209							2.3	0.057929917	0.383084568	0.213089583	0.009582773	0.018698208
49	1/10/2012	Whole Bagasse	1	3.65704	3.1386	0.51844	0.552	0.47597	0.07602	4.1419	1.79233	5.93423	0.05553	4.3711	24.77597	20.40487	37.96538	22.12229	0.89591	1.77734	0		2.88646	3.887747902	0.586823453	4.646855067	21.69213094	26.33898601	40.36046268	23.51789604	0.952429348	1.889465211			3.068555118	99.972204	100.62215							-0.03	0.058975385	0.377306388	0.219855072	0.008903706	0.017663506
50	1/10/2012	Whole Bagasse	1	3.7037	2.62932	1.07438	0.552	0.47471	0.07728	4.27572	1.90781	6.18353	0.04119	4.34352	24.69485	20.35133	38.12412	22.19946	0.87191	1.74503	0		2.86003	3.94781428	0.588382829	4.629805406	21.69270492	26.32251032	40.63691588	23.66264687	0.929378392	1.860046536			3.048537213	99.783007	100.97582							-0.22	0.06123773	0.377556924	0.219849267	0.00863484	0.017281662
51	1/18/2012	Whole Bagasse	1	3.77396	3.7568	0.01715				4.01733	1.71062	5.72796	0.00335	4.42643	24.96299	20.53656	39.11655	21.60706	1.10305	1.93362	0		3.22049	4.003265443		4.695379457	21.78435939	26.47973885	41.49326778	22.91990287	1.170071211	2.051106564			3.41616666	101.428551	101.44902							1.43	0.056461364	0.385578392	0.212984413	0.010872949	0.019060017
52	3/12/2012	Whole Bagasse	4	3.82153	3.06824	0.75329				4.08191	1.92433	6.00624	0.60456	3.95698	24.52544	20.56846	39.00557	21.51572	1.21146	2.48175			3.25749	4.065727342		4.209832653	21.88279307	26.09262572	41.498042	22.89058337	1.288872793	2.640334848			3.465644953	101.071954	102.42976							1.07	0.058637646	0.380803099	0.210053406	0.011827227	0.024228798
53	3/12/2012	Whole Bagasse	3	3.93091	2.53953	1.39137				3.99958	1.74729	5.74687	0.7161	4.72882	25.00936	20.28054	38.88945	21.28283	0	1.54336	0.56649		2.96604	4.170588287		5.017149033	21.51709975	26.53424878	41.26064567	22.5805021		1.637462862	0.601030438		3.146887536	98.543967	100.65141							-1.46	0.057096766	0.386377598	0.211450888		0.015333715
54	3/19/2012	Whole Bagasse	5	3.88894	3.26142	0.62752	0.552	0.51917	0.03282	4.08961	1.85632	5.94593	0.14722	4.24169	24.45817	20.21648	39.44626	22.27216	1.23834	1.83677	0.4977		3.11059	4.134791828	0.586896452	4.509842051	21.49452969	26.00437174	41.93998197	23.6801661	1.316625639	1.952887313	0.529163703		3.307235934	102.586572	103.39408							2.59	0.057507451	0.381513719	0.215410399	0.011976895	0.01776475
55	3/22/2012	Whole Bagasse	4	3.93616	3.60427	0.33188				3.86827	1.84353	5.71181	1.80793	3.89868	24.31101	20.41233	38.11649	21.31297	0.8158	1.64136		0	3.09471	4.174605536		4.134855065	21.64887246	25.78372753	40.42551883	22.60407162	0.865219706	1.740790655			3.282182	98.608451	100.74823							-1.39	0.0566938	0.378334091	0.211546843	0.008097413	0.016291701
56	3/22/2012	Whole Bagasse	1	3.78582	3.56953	0.21629	0.552	0.47704	0.07495	3.88749	1.83451	5.722	0.0038	4.25401	24.61955	20.36554	39.15091	21.55758	0.75594	1.74755	0		2.97264	4.015592185	0.58550245	4.512197968	21.60158255	26.11378052	41.5270901	22.86597085	0.801820149	1.853613781			3.153057977	100.572786	100.86779							0.57	0.056727722	0.388140852	0.213721149	0.007494365	0.017325154
57	5/23/2012	Whole Bagasse	1	3.84615	3.76028	0.08586	0.552	0.4766	0.07539	3.94872	1.85982	5.80854	0.00342	4.46096	24.97818	20.51722	38.7393	20.90839	1.04733	2.01661	0		2.8481	4.083331971	0.58604039	4.736055689	21.78246308	26.51851877	41.12825091	22.19775551	1.111916091	2.140969043			3.023734848	100.583386	100.74802							0.58	0.057654136	0.384516738	0.207531523	0.010395539	0.020016374
58	5/23/2012	Whole Bagasse	1	3.96875	3.95066	0.01809	0.552	0.47672	0.07527	3.93958	1.84566	5.78525	0.00461	4.39048	25.26831	20.87783	39.06452	21.52524	1.03219	2.00721	0		2.91369	4.212450811	0.585895521	4.660077111	22.15983166	26.81990877	41.46327406	22.84699583	1.095571553	2.130462587			3.092604927	102.023831	102.12176							2.02	0.056650414	0.382528856	0.210780151	0.010107444	0.019655067
59	7/7/2012	Whole Bagasse	4	4.08832	3.28592	0.8024	0.552	0.47756	0.07443	3.86573	1.75407	5.61981	0.73932	3.99392	24.66305	20.66913	38.44487	21.56489	0.82435	1.7865	0		3.14195	4.331756484	0.584868498	4.231735494	21.89986055	26.13159605	40.73404599	22.84895803	0.873435411	1.892876037			3.329035468	99.808939	101.42505							-0.19	0.055408403	0.379047089	0.212618973	0.008127677	0.017613992
60	7/13/2012	Whole Bagasse	3	3.905	2.96965	0.93535	0.552	0.4765	0.07549	3.91045	1.91852	5.82897	0.53966	4.56205	24.62616	20.06411	38.09195	21.1508	1.07061	1.73025	0		3.00897	4.146710512	0.586167529	4.844430394	21.30603223	26.15046262	40.44975403	22.45998584	1.136878295	1.837348492			3.195218317	98.953895	100.50437							-1.05	0.05799718	0.379007898	0.210446571	0.010652373	0.017215669
61	7/13/2012	Whole Bagasse	3	4.31695	3.03763	1.27932	0.552	0.47502	0.07697	4.08546	2.0353	6.12077	0.5082	4.66509	24.88246	20.21737	38.42331	21.23199	1.08352	1.7409	0		3.03459	4.598407976	0.587989484	4.969246126	21.53550897	26.5047551	40.92844605	22.61628051	1.154163706	1.854403791			3.232440232	100.030243	101.89468							0.03	0.060069476	0.37708848	0.208371919	0.010633725	0.017085288
62	7/18/2012	Whole Bagasse	1	3.84388	3.45352	0.39035	0.598	0.52024	0.07775	3.9389	1.81359	5.7525	0.56846	5.25115	25.32976	20.07861	37.99034	21.23172	0.95703	2.00803	0		3.07865	4.078495451	0.634499589	5.571659726	21.30413008	26.87578981	40.30912226	22.52762142	1.01544338	2.130592323			3.266558795	100.32185	101.35836							0.32	0.056753977	0.374812102	0.209471819	0.009442043	0.019811193
63	8/17/2012	Whole Bagasse	1	3.85356	3.9904	-0.13683				3.94061	1.87579	5.81641	0.0614	5.0057	25.15334	20.14764	38.24898	21.98978	1.03999	1.85952	0		3.06897	4.091540788		5.314832446	21.39187941	26.70671186	40.61108735	23.34778277	1.104215713	1.974356679			3.258497579	101.16742	101.09194							1.17	0.057535744	0.378358354	0.217522584	0.010287566	0.018394345
64	8/17/2012	Whole Bagasse	2	3.85356	2.18017	1.67338				3.94061	1.87579	5.81641	0.614	4.5973	25.50682	20.90952	38.82937	22.34581	1.10073	2.16911	0		3.64236	4.091540788		4.88121126	22.20081014	27.0820214	41.22731996	23.72579979	1.168706778	2.303065746			3.867297902	101.590825	103.87816							1.59	0.05599252	0.373797245	0.215115574	0.010596356	0.02088129
65	8/17/2012	Whole Bagasse	2	3.85356	2.89907	0.95449				3.94061	1.87579	5.81641	0.614	4.71956	25.5435	20.82394	38.88286	22.33261	1.04216	1.99654	0		3.67236	4.091540788		5.011021559	22.10994506	27.12096661	41.28411329	23.71178461	1.106519724	2.119838498			3.899150585	102.185549	103.75399							2.19	0.056059531	0.374760142	0.215245794	0.010044529	0.019243019
66	9/14/2012	Whole Bagasse	3	3.84325	3.46732	0.37593	0.552	0.47917	0.07282	3.61751	1.68401	5.30153	0.69278	4.34474	24.59151	20.24677	38.44092	21.42147	0.98475	1.81071	0		2.98868	4.058407702	0.582902765	4.587972752	21.38025039	25.96822314	40.5929684	22.62071394	1.039879525	1.912079467			3.155996079	99.4861	100.62759							-0.51	0.052684557	0.382011733	0.212878695	0.009786084	0.01799417
67	9/14/2012	Whole Bagasse	3	3.84325	3.47778	0.36546	0.552	0.47917	0.07282	3.61751	1.68401	5.30153	0.69278	4.34344	24.73287	20.38943	38.54727	21.43528	1.02389	1.80933	0		3.0049	4.058407702	0.582902765	4.586599974	21.53089696	26.11749694	40.70527222	22.63529706	1.08121071	1.91062221			3.173124128	99.812067	100.94309							-0.19	0.05251989	0.38187131	0.212350147	0.01014324	0.017924258
68	10/9/2012	Whole Bagasse	5	4.04073	3.72528	0.31545		0.51733		4.28575	1.9939	6.27966	1.15341	4.52042	24.56399	20.04357	38.95566	21.60004	1.0363	1.96553	0		2.98982	4.311476036		4.823307299	21.38657414	26.20988144	41.56585433	23.04733423	1.105736492	2.097228841			3.190150612	101.63366	103.10246							1.63	0.060906888	0.377834438	0.209500724	0.010051167	0.019063852
69	11/2/2012	Whole Bagasse	9	3.83599	3.16282	0.67317	0.552	0.47497	0.07702	4.20054	1.93153	6.13208	0.02535	4.4973	24.74414	20.24684	38.29083	22.14313	1.33919	2.33159			3.30896	4.086582509	0.58806033	4.791093698	21.56949893	26.36059263	40.79224297	23.58966727	1.426674843	2.483905044			3.525123386	101.927741	102.70325							1.93	0.059706679	0.372829779	0.215603012	0.013039412	0.022702203
70	2/1/2013	Extracted bagasse	4	3.97443	3.83185	0.14258					3.30559	3.30559	0	3.9555	24.86111	20.90561	39.63656	22.27641	1.2798	0.95612		1.74587	3.02605	4.110299654		4.090722514	21.62028808	25.7110106	40.99157335	23.03795018	1.323551175	0.988805868		1.80555422	3.129498386	101.061979	101.06194							1.06
71	3/6/2013	Whole Bagasse	1	3.66948	3.43345	0.23602				3.92068	1.90852	5.8292	0.02206	4.69117	24.65839	19.96722	40.13387	22.35667	0.40527	1.20744		0	3.1202	3.896621883		4.981554792	21.20319674	26.18475154	42.61816826	23.7405544	0.430356331	1.282180888			3.313341291	101.144536	101.40258							1.14	0.057485717	0.395787464	0.220474371	0.003996644	0.011907389
72	3/6/2013	Whole Bagasse	1	3.62208	3.59929	0.02278				3.96935	1.92756	5.89692	0.02578	4.77278	24.88847	20.11569	40.29772	22.38587	0.3809	1.20233		0	3.12668	3.849055738		5.071863748	21.37622913	26.44809288	42.82295542	23.78866877	0.404768898	1.277673377			3.322611757	101.77822	101.82674							1.78	0.057911213	0.395747915	0.219842745	0.003740668	0.011807606
73	3/6/2013	Whole Bagasse	1	3.85229	3.64925	0.20303				3.9468	1.82698	5.77378	0.02538	4.77272	24.68033	19.90761	40.32994	22.25199	0.38564	1.18786		0	3.07496	4.088341865		5.065171881	21.12746325	26.19263513	42.80118634	23.61549683	0.409270371	1.260646983			3.263380405	101.333793	101.56217							1.33	0.056849711	0.397096084	0.219097229	0.003797083	0.01169589
74	3/12/2013	Extracted bagasse	5	4.09656	3.63636	0.46019									26.07774		40.0996	23.08699	1.0147	1.51558		0	3.25327	4.09656				26.07774	40.0996	23.08699	1.0147	1.51558			3.25327	99.144472	99.14444							-0.86
75	3/12/2013	Extracted bagasse	5	4.0143	3.861	0.1533									26.37617		39.62176	22.72712	1.10844	1.59764		0	3.06629	4.0143				26.37617	39.62176	22.72712	1.10844	1.59764			3.06629	98.511763	98.51172							-1.49
76	4/30/2013	Whole Bagasse	4	4.12897	4.23851	-0.10954	0.598	0.51814	0.07985	4.28438	1.84874	6.13312	0.02936	4.09243	23.85213	19.7597	39.2083	21.60177	0.99089	2.01305	0		3.04617	4.398750656	0.637072416	4.359823188	21.05076892	25.41059211	41.77011103	23.01319699	1.055633254	2.144579643			3.245202142	101.602119	101.60176							1.6	0.060364309	0.38590178	0.212612163	0.009752685	0.019813141
77	5/23/2013	Whole Bagasse	1	3.7083	3.70871	-0.0004		0.47853		3.88654	1.54117	5.42772	0	4.30234	25.22867	20.92633	39.5643	22.84989	1.21359	2.13327	0		3.13223	3.92112784		4.549261158	22.12734006	26.67660122	41.8349859	24.16129758	1.283240713	2.255703257			3.311995862	103.736961	103.73649							3.74	0.05232209	0.381392314	0.220268586	0.011698776	0.020564316
78	5/23/2013	Whole Bagasse	1	3.7083	3.70871	-0.0004		0.47853		3.88654	1.54117	5.42772	0	4.23098	25.06234	20.83136	39.07954	22.5621	1.74092	1.93143	0		3.13419	3.92112784		4.473805644	22.02691952	26.50072516	41.32240441	23.85699065	1.840835391	2.042279196			3.314068351	103.12553	103.12506							3.13	0.052632309	0.378952895	0.218783873	0.016881639	0.018729007
79	8/16/2013	Whole Bagasse	2	3.70758	3.15302	0.55455				3.94164	1.93973	5.88137	0.44497	4.42709	24.69803	20.27094	38.48024	21.73396	1.01059	1.96204	0.07842		2.98378	3.939262609		4.703734	21.53764882	26.24138282	40.88482801	23.09209133	1.073740661	2.084645728	0.08332038		3.170233141	99.981486	100.98098							-0.02	0.058242354	0.381064236	0.215228254	0.010007726	0.019429798
80	9/4/2013	Whole Bagasse	2	3.90347	3.11906	0.78441				3.98838	1.85754	5.84593	0.45774	4.60417	25.07571	20.47154	38.96506	22.7727	1.14299	2.29269	0		3.11731	4.145832464		4.890038211	21.742597	26.63263521	41.38436076	24.18663367	1.213957081	2.435040779			3.310860593	102.331485	103.57359							2.33	0.056442188	0.376206521	0.219869756	0.011035535	0.022135855
81	9/4/2013	Whole Bagasse	2	3.95134	3.1695	0.78184				3.53653	1.46048	4.99702	0.20772	4.82713	25.38572	20.55859	38.65995	20.95241	0	1.85435	0.05316		3.08213	4.159174796		5.08103009	21.63994224	26.72097233	40.69340772	22.05447661		1.951886141	0.055956139		3.244245602	98.154271	99.14379							-1.85	0.050401644	0.38993819	0.211333559		0.018703642
82	9/4/2013	Whole Bagasse	1	4.18161	3.47303	0.70857	0.506	0.47497	0.03102	3.87631	2.25565	6.13196	0.3657	3.88332	24.02899	20.14567	39.21891	21.88812	0.81891	1.81548	0		2.92189	4.454775022	0.539054613	4.136999132	21.46169239	25.59869152	41.78089795	23.3179685	0.87240556	1.934076817			3.112763407	100.772314	101.87757							0.77	0.0601895	0.384961184	0.214847292	0.008038178	0.017820213
83	10/9/2013	Whole Bagasse	3	3.84903	3.23848	0.61054				3.82208	1.9126	5.73468	0.07014	4.24377	24.68984	20.44607	38.49854	22.00677	0.8813	1.93569	0		3.04076	4.083187751		4.501941966	21.68991735	26.19185932	40.8406188	23.34556335	0.934914346	2.053448713			3.225746224	100.026107	100.70675							0.03	0.056944346	0.382283611	0.218523287	0.008751151	0.019221055
84	10/15/2013	Whole Bagasse	4	3.93046	3.53989	0.39056				4.07078	1.82299	5.89377	0.65477	3.88611	24.18213	20.29602	38.80845	21.58159	0.68497	1.83193	0		3.14539	4.1766204		4.129492808	21.56713748	25.69663029	41.23898067	22.93322132	0.72786892	1.946661767			3.342382327	99.668167	100.71346							-0.33	0.058520182	0.385335287	0.214287048	0.006801176	0.018189525
85	10/18/2013	Whole Bagasse	4	3.8774	3.2485	0.62889				3.88648	1.84424	5.73072	0.19896	4.08734	24.4567	20.36936	38.38931	21.5049	0.72336	1.76397	0		3.08422	4.113110867		4.335813321	21.60763294	25.94344626	40.723033	22.81220351	0.767333749	1.871203429			3.271712694	98.901711	99.72954							-1.1	0.057462613	0.384934193	0.215632199	0.007253217	0.017687538
86	11/5/2013	Whole Bagasse	1	3.91214	3.41471	0.49743				4.02154	2.03468	6.05622	0.09782	5.04516	25.39029	20.34513	38.35114	22.58379	1.00453	1.82758	0		3.08894	4.164339118		5.370402461	21.6567101	27.02711256	40.82350135	24.03968935	1.069288988	1.94539382			3.288068016	101.717199	102.31245							1.72	0.059193379	0.374843357	0.220733586	0.009818263	0.0178627
87	11/11/2013	Whole Bagasse	2	3.84223	3.48619	0.35604				3.75546	1.70842	5.46388	0.16979	4.29269	24.61373	20.32104	38.97231	23.45524	0.79165	1.56152	0			4.064301204		4.540791984	21.49552976	26.03632174	41.224783	24.81087893	0.837399813	1.6517752			0	98.510827	98.87035							-1.49	0.055263071	0.39417592	0.237232323	0.008006903	0.015793655
88	11/15/2013	Whole Bagasse	2	3.99263	3.3305	0.66212				2.87183	1.3913	4.26313	0.11886	4.64427	25.39699	20.75272	38.48776	21.93539	0.87585	1.79948	0.47816		3.25774	4.170419213		4.851074834	21.6768317	26.52790654	40.20160324	22.9121662	0.914847522	1.879613115	0.499453649		3.402802949	99.824997	100.60598							-0.18	0.042374501	0.38255935	0.218032683	0.008705709	0.01788644
89	11/15/2013	Whole Bagasse	2	4.02515	4.12334	-0.09819				3.97783	1.57977	5.55761	0.15763	5.32013	25.54925	20.22912	37.79366	21.37608	1.52839	1.96773	0		3.08515	4.262012631		5.633199905	21.41953327	27.05273318	40.01768871	22.63398575	1.618327131	2.083529227			3.266703797	100.981213	101.04065							0.98	0.055003657	0.374044163	0.211559201	0.015126456	0.019474687
90	12/6/2013	Whole Bagasse	9	3.73499	3.3678	0.36719				3.98433	1.84418	5.82851	0.01335	4.53314	24.64728	20.11413	38.43306	22.24867	0	1.92357			3.04006	3.966162236		4.813712352	21.35904701	26.17275936	40.81178125	23.6256909		2.042626314			3.228219917	99.488952	99.86949							-0.51	0.058361234	0.384832878	0.222777403		0.019260854
91	12/6/2013	Whole Bagasse	9	3.68917	3.38975	0.29942				4.08362	1.8589	5.94252	0.01406	4.56627	24.5273	19.96103	38.45664	22.01196	0	1.93953			3.04344	3.922249792		4.85476476	21.22216323	26.07692799	40.88631856	23.40266546		2.062071145			3.235721528	99.311142	99.62462							-0.69	0.059649087	0.386015437	0.220948974		0.019468402
92	12/6/2013	Whole Bagasse	9	3.76505	3.25771	0.50733				4.13611	1.88147	6.01758	0.01316	4.56926	24.62485	20.05559	38.65841	21.94908	0	1.9823			3.05531	4.006117221		4.861828346	21.33972151	26.20154986	41.13365792	23.35445241		2.109223788			3.25094288	99.545244	100.06574							-0.45	0.060136294	0.386330086	0.21934659		0.019809972
93	12/6/2013	Whole Bagasse	4	3.98172	3.33851	0.64321				3.9392	1.82252	5.76172	0.77251	5.62503	25.91228	20.28725	38.35832	22.8479	0	2.38871	0.93719		3.20727	4.225162974		5.968939201	21.52761421	27.49655341	40.70354055	24.24482114		2.534759748	0.994489242		3.403361299	102.751906	104.16762							2.75	0.055311965	0.368236492	0.21933787		0.022931446
94	12/9/2013	Whole Bagasse	4	4.09759	2.87437	1.22322	0.644	0.56323	0.08077	3.8352	1.97952	5.81472	0.42474	5.13265	25.27225	20.13961	38.57594	21.17106	0.81519	1.76896	0.27521		3.26069	4.350562234	0.683758621	5.449519051	21.38296549	26.83248455	40.9575075	22.47809751	0.865520774	1.878174512	0.29220138		3.461993379	100.39163	102.12035							0.39	0.056939833	0.377749812	0.207314791	0.007982671	0.017322345
95	12/19/2013	Whole Bagasse	2	3.93259	3.72384	0.20875				3.73842	1.94177	5.68019	0.46016	4.59147	24.58178	19.99032	37.865	22.13872	1.08524	1.75281	0.71377		3.10181	4.169423413		4.867978546	21.19418518	26.06216373	40.14532713	23.47196883	1.15059907	1.858369339	0.756751494		3.28861262	100.643164	101.31208							0.64	0.056066231	0.373746147	0.218520026	0.010711881	0.017301102
96	1/6/2014	Whole Bagasse	2	3.93782	3.16048	0.77734				3.99011	1.93388	5.92399	0.55814	4.82994	25.25925	20.42931	37.81695	20.82183	0.91544	1.8798	0.65456		5.05685	4.185782831		5.134086943	21.71574533	26.84983227	40.19828625	22.13298293	0.973080566	1.998172478	0.695772577		5.375276799	101.489131	102.82461							1.49	0.057612541	0.367781072	0.202498488	0.008902882	0.018281626
97	1/6/2014	Whole Bagasse	1	3.64689	3.53224	0.11465	0.552	0.47663	0.07537	3.86475	1.94003	5.80478	0.04577	4.96234	25.07067	20.10833	38.61244	21.91758	1.08954	1.94797	0.55287		3.29925	3.871628805	0.586017025	5.268141029	21.34750812	26.61564915	40.99193696	23.26824697	1.156684013	2.068018198	0.586945204		3.50256282	102.303971	102.53976							2.3	0.056610081	0.376560678	0.213747081	0.010625546	0.018997256
98	2/19/2014	Whole Bagasse	1	3.54906	3.23833	0.31073				4.04345	2.0717	6.11515	0.08389	4.38157	24.38515	20.00358	38.54414	22.6694	0.84036	1.86366	0		3.07151	3.780226886		4.666961926	21.30650494	25.97346687	41.05468952	24.14596006	0.895094429	1.985043398			3.271571039	100.727683	101.12231							0.73	0.060472768	0.381163535	0.224178032	0.008310314	0.018429713
99	3/27/2014	Whole Bagasse	4	3.75354	3.13134	0.6222	0.552	0.47677	0.07523	3.84257	1.93338	5.77595	0.0701	4.59959	24.72251	20.12292	37.91475	21.29585	0.82516	1.82555	0		3.05438	3.983631741	0.585837702	4.881549433	21.35645405	26.23800348	40.23892864	22.60128774	0.875744583	1.937453687			3.241619047	99.022262	99.78979							-0.98	0.057881187	0.379946153	0.213407082	0.008269002	0.018293928
100	3/27/2014	Whole Bagasse	4	3.75354	3.23361	0.51992	0.552	0.5207	0.0313	4.00644	1.66343	5.66987	0.07503	4.41969	24.97743	20.55774	37.53374	21.08749	0.85032	1.56441	0		3.38397	3.979151904	0.585178892	4.68534208	21.79339851	26.47874059	39.78976424	22.35499152	0.901431085	1.658438005			3.587374106	98.821549	99.4478							-1.18	0.057013546	0.377421493	0.212045847	0.008550427	0.015730934
101	4/4/2014	Whole Bagasse	1	3.69731	3.46367	0.23363				3.63792	1.78326	5.42118	0.00741	4.61632	23.67475	19.05843	36.98502	20.52034	0.83966	2.17163	0		2.95947	3.909234435		4.880920591	20.1508417	25.03176229	39.10496642	21.69655014	0.88779158	2.296102764			3.129099411	96.035711	96.27676							-3.96	0.056308293	0.384153104	0.213139093	0.008721345	0.022556086
102	4/7/2014	Whole Bagasse	9	3.85271	3.25424	0.59848				4.39327	2.0194	6.41267	0.00187	4.59521	24.66279	20.06758	38.38022	22.15386	1.46105	1.93685			3.09448	4.116705076		4.910073765	21.44262508	26.35269884	41.01005761	23.67185635	1.561164688	2.069560411			3.306515627	101.35615	101.9565							1.36	0.062896104	0.376437202	0.217287365	0.014330155	0.018996792
103	4/11/2014	Whole Bagasse	9	4.01765	3.11676	0.90089	0.529	0.51874	0.01026	4.11658	1.9085	6.02508	0.01784	4.35141	24.4611	20.10969	38.17424	21.65854	0.81007	2.06671			3.08646	4.2752347	0.562916133	4.630392534	21.39899852	26.02939106	40.62172763	23.04715343	0.862006137	2.199212559			3.284347158	99.917705	100.84669							-0.08	0.059744918	0.378537329	0.214767033	0.008032684	0.020493566
104	4/11/2014	Whole Bagasse	3	3.67595	3.53417	0.14179	0.552	0.52014	0.03186	3.89434	1.87682	5.77116	0.06067	4.62925	24.6019	19.97264	38.35729	22.6572	0.80288	2.07697	0.88725		3.13802	3.901090975	0.585807908	4.912776243	21.19589348	26.10866972	40.70652522	24.04486708	0.852051128	2.204179829	0.94158656		3.330216924	102.346973	102.58128							2.35	0.056259379	0.373920908	0.220870695	0.007826748	0.020247096
105	4/11/2014	Whole Bagasse	2	3.99108	3.03539	0.95569				3.96206	1.84471	5.80677	0.38308	4.30668	24.50121	20.19453	37.97563	21.51162	0.86191	1.78255	0.57479		2.96381	4.237114902		4.57217625	21.43946633	26.01164258	40.31673317	22.83776165	0.915042534	1.892436153	0.610222956		3.14652047	99.013677	100.35245							-0.99	0.057863781	0.378422592	0.214360745	0.00858881	0.017762863
106	4/16/2014	Whole Bagasse	4	4.00012	3.50019	0.49993				3.94368	1.93279	5.87647	0.43747	5.57732	25.44918	19.87186	38.8184	21.9669	0.95515	1.89327	0		3.07949	4.249863677		5.925532561	21.11253314	27.0380657	41.24197331	23.33836828	1.014780261	2.011470677			3.271755118	101.539045	102.47644							1.54	0.057344596	0.378803164	0.214360445	0.009320649	0.018475145
107	7/10/2014	Whole Bagasse	1	4.22474	3.43659	0.78814	0.506	0.48134	0.02466	3.12827	1.74488	4.87314	0.35558	4.14412	24.61074	20.46662	38.85999	22.0065	1.19493	2.63305	0		3.07909	4.441162848	0.531921289	4.356417589	21.51507776	25.87149535	40.8507038	23.13384627	1.25614621	2.767931899			3.236826927	101.175383	102.34376							1.18	0.047615443	0.379700617	0.215025321	0.011675674	0.025727475
108	7/10/2014	Whole Bagasse	1	4.03605	3.68063	0.35542	0.506	0.47939	0.02661	3.62132	1.63665	5.25797	0.31534	4.10281	24.56136	20.45855	38.42557	22.01387	1.13571	2.44019	0		3.03346	4.260041825	0.534081865	4.330507278	21.59394866	25.92445594	40.55810493	23.2355924	1.198741996	2.575615704			3.201806741	101.02815	101.72552							1.03	0.051687819	0.37773779	0.216404621	0.01116448	0.023987989
109	8/18/2014	Whole Bagasse	3	4.05715	2.82078	1.23636	0.552	0.47455	0.07745	4.32595	1.88854	6.21449	0.32125	1.22333	22.42064	21.19732	38.2152	22.40575	0.83947	1.8005	0		3.0484	4.32598597	0.588577049	1.304387822	22.60190951	23.90629733	40.74744223	23.89042164	0.895099446	1.919803025			3.250391162	98.239788	99.87485							-1.76	0.062222749	0.382630835	0.224338301	0.008405255	0.018027532
110	8/22/2014	Whole Bagasse	4	4.0891	3.66948	0.41962				4.21019	1.95296	6.16316	0.21918	3.52679	24.55265	21.02586	37.89967	21.41647	0.75823	1.76106	0		2.96943	4.357670454		3.75842703	22.40683164	26.16525867	40.38890318	22.82309661	0.808028266	1.87672558			3.164464154	99.190155	99.82895							-0.81	0.061737187	0.379646078	0.214531676	0.007595273	0.017640774
111	9/18/2014	Whole Bagasse	1	3.87793	3.73594	0.14199	0.552	0.47714	0.07486	3.85739	1.84714	5.70453	0.04966	5.01048	25.47793	20.46746	38.3856	21.20829	0.90279	2.09857	0		3.13331	4.112527039	0.585393975	5.313591204	21.7056637	27.0192549	40.70779084	22.49131491	0.95740771	2.225524514			3.322861003	101.124101	101.39062							1.12	0.056262899	0.378591279	0.209174104	0.008904099	0.02069786
112	11/11/2014	Whole Bagasse	1	3.85704	3.396	0.46105	0.598	0.52161	0.07639	3.7164	1.78894	5.50534	0.03085	4.32168	25.68582	21.36414	38.87967	21.6376	0.8411	2.15492	0		3.24999	4.081757359	0.632840016	4.573468866	22.60883321	27.18230207	41.14483263	22.89822862	0.890104192	2.280465666			3.439340188	101.872057	102.44035							1.87	0.053741944	0.379534724	0.21122149	0.008210641	0.021035835
113	1/29/2015	Whole Bagasse	5	3.94703	3.53703	0.41				4.04556	1.86947	5.91503	0.07006	4.02514	24.30951	20.28438	38.52579	21.39197	0.91424	1.74266	0		3.04177	4.195179328		4.278194179	21.55963556	25.83782974	40.94786568	22.73686267	0.971712888	1.852216949			3.232998674	99.377991	99.85806							-0.62	0.059234359	0.385805509	0.214223787	0.009155353	0.017451349
114	2/20/2015	Whole Bagasse	5	4.05806	3.48887	0.56919				4.44965	2.08644	6.5361	0.07122	3.87871	24.20825	20.32954	36.86829	20.76138	1.05221	1.89707	0.59713		3.05123	4.341844847		4.149957186	21.7512181	25.90117528	39.44655094	22.21326321	1.125788839	2.029735993	0.638891031		3.264602771	98.460516	99.10093							-1.54	0.065953931	0.372027656	0.209497359	0.010617521	0.019142812
115	3/6/2015	Whole Bagasse	3	3.55373	3.19308	0.36065				3.96772	1.96754	5.93526	0.11468	4.37346	24.79173	20.41827	37.73295	21.17949	0.86869	1.55987	0		3.2659	3.777964681		4.649410868	21.70661561	26.35602648	40.11380951	22.5158673	0.923504481	1.658291173			3.471967029	98.526968	99.0023							-1.47	0.059950717	0.381132067	0.213929296	0.008774464	0.015755869
116	3/12/2015	Whole Bagasse	NA	3.76112	3.38485	0.37627				4.16267	1.99715	6.15982	0.06771	5.66224	26.02503	20.36279	37.91583	21.83666	0.94571	1.92768	0.30724		2.8965	4.00801065		6.033916508	21.6994386	27.73335511	40.40468931	23.27005175	1.007786219	2.054214201	0.327406662		3.086631874	101.399321	101.8433							1.4	0.060483312	0.372295803	0.214414286	0.009285917	0.018927885
117	3/22/2015	Whole Bagasse	2	4.14673	3.42263	0.7241				4.1646	1.86826	6.03286	0.0516	3.91417	24.32697	20.4128	37.79685	21.66705	0.86789	1.93322	0		2.88177	4.412957916		4.165462465	21.72333958	25.88880205	40.22347948	23.05811287	0.923610198	2.057340123			3.066790008	98.929252	99.70495							-1.07	0.060507113	0.379087035	0.217311674	0.008704584	0.019389446
118	4/7/2015	Whole Bagasse	2	3.8745	3.37714	0.49736				3.44552	1.59682	5.04233	0.06123	4.11363	24.63783	20.52419	37.82467	21.07389	0.78447	1.83097	0.11507		2.86406	4.080241838		4.332068795	21.6140465	25.9461153	39.83319068	22.19292941	0.826128565	1.92819262	0.121182739		3.016147124	97.550434	98.10903							-2.45	0.051395213	0.385537084	0.214800701	0.007995925	0.018662571
119	5/15/2015	Whole Bagasse	2	4.13223	3.41958	0.71265				4.03394	1.63415	5.66809	0.07495	3.61729	23.99391	20.37663	37.84502	20.88748	0.92174	1.78708	0		2.91194	4.380523321		3.834638912	21.6009893	25.43562822	40.11900367	22.14253669	0.977124794	1.894455189			3.086907645	97.434843	98.22244							-2.57	0.05770665	0.385299151	0.212654847	0.009384215	0.01819417
120	5/15/2015	Whole Bagasse	2	3.89425	3.31259	0.58165				4.05453	1.93087	5.9854	0.06962	4.10459	24.27896	20.17437	36.89079	21.48575	0.5812	1.70386	0		2.85015	4.142173604		4.365902581	21.45876644	25.82466902	39.2394304	22.85363087	0.618200265	1.812340445			3.031605765	97.088713	97.73998							-2.91	0.061238002	0.377438105	0.219825595	0.005946374	0.017432627
121	6/15/2015	Whole Bagasse	1	3.786	3.26259	0.52341	0.598	0.56386	0.03414	3.8961	1.81298	5.70908	0.07321	4.21018	25.00799	20.79781	37.48251	21.10036	1.1639	2.00683	0		2.95671	4.015232708	0.634207435	4.465096298	22.05706401	26.52216031	39.75198438	22.37793543	1.234368537	2.128333762			3.135730806	99.253828	99.88458							-0.75	0.057156809	0.37525822	0.211247422	0.011652423	0.020091443
122	6/16/2015	Whole Bagasse	1	3.786	3.26259	0.52341				3.8961	1.81298	5.70908	0.07321	4.21018	25.00799	20.79781	37.48251	21.10036	1.1639	2.00683	0		2.95671	4.015232708		4.465096298	22.05706401	26.52216031	39.75198438	22.37793543	1.234368537	2.128333762			3.135730806	98.689968	99.28658							-1.31	0.057501062	0.377518388	0.212519758	0.011722605	0.020212453
123	8/17/2015	Extracted bagasse	1	3.407			0.598							3.81178	25.44215	21.63037	39.86835	22.82383	0.89018	1.82809	0		3.1614	3.4069981	0.598	3.8117818	21.6303658	25.4421476	39.8683475	22.823826	0.8901753	1.8280938			3.1613973	98.018986	98.01899							-1.98
124	8/17/2015	Extracted bagasse	1	3.2967			0.598							3.83343	25.52041	21.68698	39.50993	22.78937	0.92067	1.73795	0		3.11231	3.2967032	0.598	3.8334312	21.6869764	25.5204076	39.5099292	22.7893726	0.9206721	1.7379466			3.1123059	97.485338	97.48534							-2.51
125	8/17/2015	Whole Bagasse	1	3.42577	3.30621	0.11957				3.93241	1.93792	5.87032	0.25264	4.35167	24.70068	20.34901	37.37818	21.40008	0.88175	1.92594	0		2.77032	3.639420557		4.623056678	21.61805887	26.24111555	39.70924596	22.73467611	0.936738584	2.046050693			2.943086283	98.233478	98.60569							-1.77	0.059533313	0.379067228	0.217026802	0.008942172	0.019531742
126	8/17/2015	Whole Bagasse	1	3.42577	3.16783	0.25795				3.93241	1.93792	5.87032	0.25264	4.34408	24.41542	20.07134	37.45437	21.35557	0.84949	1.93686	0		2.75083	3.639420557		4.614995883	21.32306805	25.93806394	39.79018175	22.68739028	0.902463103	2.057651072			2.922386541	97.80068	98.31127							-2.2	0.059711599	0.380977364	0.217223992	0.008640775	0.019701304
127	8/17/2015	Whole Bagasse	1	3.42577	3.30621	0.11957				3.93241	1.93792	5.87032	0.25264	4.35167	24.70068	20.34901	37.37818	21.40008	0.88175	1.92594	0		2.77032	3.639420557		4.623056678	21.61805887	26.24111555	39.70924596	22.73467611	0.936738584	2.046050693			2.943086283	98.233478	98.60569							-1.77	0.059533313	0.379067228	0.217026802	0.008942172	0.019531742
128	8/17/2015	Whole Bagasse	1	3.42577	3.16783	0.25795				3.93241	1.93792	5.87032	0.25264	4.34408	24.41542	20.07134	37.45437	21.35557	0.84949	1.93686	0		2.75083	3.639420557		4.614995883	21.32306805	25.93806394	39.79018175	22.68739028	0.902463103	2.057651072			2.922386541	97.80068	98.31127							-2.2	0.059711599	0.380977364	0.217223992	0.008640775	0.019701304
129	3/18/2008	Bagasse RR	6					0.4		3.56	2.03		0.6											3.68		5.15	21.9	27.06	40.92	22.78	0.77	2.29			3.38	101.23		0.95586621	0.841555162	0.965507977	1		95.72		calculation row
130	3/18/2008	Bagasse RR	6					0.4		3.56	2.03		0.6											3.68		5.09	21.98	27.07	41.08	22.87	0.79	2.35			3.23	101.42		0.95586621	0.841555162	0.965507977	1		95.69
131	3/18/2008	Bagasse RR	6					0.4		3.56	2.03		0.6											3.68		5.13	21.94	27.07	40.69	22.79	0.83	2.07			3.3	100.8		0.95586621	0.841555162	0.965507977	1		95.69
132	3/18/2008	Bagasse RR	6					0.4		3.56	2.03		0.6											3.68		5	22.11	27.11	41.78	23.26	1.13	1.93			3.33	102.5		0.95586621	0.841555162	0.965507977	1		95.72
133	3/18/2008	Bagasse RR	6					0.4		3.56	2.03		0.6											3.68		5.15	22.04	27.19	40.78	22.7	0.76	2.37			3.22	101.06		0.95586621	0.841555162	0.965507977	1		95.69
134	3/18/2008	Bagasse RR	6					0.4		3.56	2.03		0.6											3.68		5.16	22.06	27.22	41.19	22.96	1.07	1.95			3.37	101.76		0.95586621	0.841555162	0.965507977	1		95.72
135	3/18/2008	Bagasse RR	6					0.4		3.56	2.03		0.6											3.68		5.05	22.18	27.23	41.39	22.99	0.81	2.15			3.29	101.87		0.95586621	0.841555162	0.965507977	1		95.72
136	3/18/2008	Bagasse RR	6					0.4		3.56	2.03		0.6											3.68		5.17	22.09	27.25	40.72	22.84	0.92	2.07			3.3	101.14		0.95586621	0.841555162	0.965507977	1		95.69
137	3/18/2008	Bagasse RR	6					0.4		3.56	2.03		0.6											3.68		5.12	22.17	27.29	41.21	23.03	1.12	1.89			3.37	101.91		0.95586621	0.841555162	0.965507977	1		95.72
138	3/18/2008	Bagasse RR	6					0.4		3.56	2.03		0.6											3.68		5.19	22.27	27.46	41.02	22.92	1.22	1.92			3.41	101.93		0.95586621	0.841555162	0.965507977	1		95.72
139	3/21/2008	Bagasse RR	3					0.4		3.56	2.03		0.6											3.4		4.86	21.65	26.51	42.02	23.66	0.78	1.66			3.3	101.65		0.947908672	0.854401351	0.972129697	0.975197717		95.27
140	3/21/2008	Bagasse RR	3					0.4		3.56	2.03		0.6											3.4		4.92	21.6	26.52	42.3	23.94	0.9	1.83			3.39	102.55		0.947908672	0.854401351	0.972129697	0.975197717		95.27
141	3/21/2008	Bagasse RR	3					0.4		3.56	2.03		0.6											3.6		4.88	21.68	26.57	42.47	24.01	0.78	1.63			3.38	102.69		0.947908672	0.854401351	0.972129697	0.975197717		95.45
142	3/21/2008	Bagasse RR	3					0.4		3.56	2.03		0.6							0.659947255	0.114540944	0.021564813		3.4		4.9	21.74	26.63	42.34	23.98	0.83	1.74			3.38	102.57		0.947908672	0.854401351	0.972129697	0.975197717		95.27
143	3/21/2008	Bagasse RR	3					0.4		3.56	2.03		0.6											3.4		4.97	21.79	26.76	41.6	23.67	0.92	1.85			3.31	101.82		0.947908672	0.854401351	0.972129697	0.975197717		95.27
144	3/21/2008	Bagasse RR	3					0.4		3.56	2.03		0.6											3.6		4.94	21.88	26.83	41.77	23.77	0.91	1.83			3.37	102.36		0.947908672	0.854401351	0.972129697	0.975197717		95.45
145	3/21/2008	Bagasse RR	3					0.4		3.56	2.03		0.6											3.6		5.2	21.76	26.96	41.85	23.78	0.89	2.02			3.32	102.68		0.947908672	0.854401351	0.972129697	0.975197717		95.45
146	3/21/2008	Bagasse RR	3					0.4		3.56	2.03		0.6											3.6		5.13	21.83	26.96	41.89	23.74	0.95	1.91			3.31	102.63		0.947908672	0.854401351	0.972129697	0.975197717		95.45
147	3/25/2008	Bagasse RR	7					0.4		3.56	2.03		0.6											3.79		3.83	22.13	25.96	41.65	23.2	0.64	1.45			3.38	100.47		0.959595324	0.900613839	0.938377657	0.987578596		95.44
148	3/25/2008	Bagasse RR	7					0.4		3.56	2.03		0.6											3.68		3.84	22.37	26.21	40.97	22.82	0.52	1.38			3.4	99.44		0.959595324	0.900613839	0.938377657	0.987578596		95.36
149	3/25/2008	Bagasse RR	7					0.4		3.56	2.03		0.6											4.09		3.84	22.46	26.3	42.54	23.69	0.47	1.55			3.42	102.35		0.959595324	0.900613839	0.938377657	0.987578596		95.36
150	3/25/2008	Bagasse RR	7					0.4		3.56	2.03		0.6											4.09		3.99	22.33	26.33	40.16	22.27	0.42	1.52			3.41	98.69		0.959595324	0.900613839	0.938377657	0.987578596		95.36
151	3/25/2008	Bagasse RR	7					0.4		3.56	2.03		0.6											3.99		3.97	22.36	26.33	41.19	22.9	0.48	1.56			3.4	100.25		0.959595324	0.900613839	0.938377657	0.987578596		95.44
152	3/25/2008	Bagasse RR	7					0.4		3.56	2.03		0.6											3.84		4.1	22.3	26.4	41	22.64	0.53	1.51			3.37	99.74		0.959595324	0.900613839	0.938377657	0.987578596		95.44
153	3/25/2008	Bagasse RR	7					0.4		3.56	2.03		0.6											3.99		3.94	22.48	26.43	40.72	22.53	0.54	1.5			3.32	99.48		0.959595324	0.900613839	0.938377657	0.987578596		95.44
154	3/25/2008	Bagasse RR	7					0.4		3.56	2.03		0.6											3.6		3.91	22.55	26.46	41.44	22.95	0.59	1.51			3.36	100.31		0.959595324	0.900613839	0.938377657	0.987578596		95.36
155	3/25/2008	Bagasse RR	7					0.4		3.56	2.03		0.6											3.84				26.46	41.44	22.95	0.59	1.51			3.36	100.54		0.959595324	0.900613839	0.938377657	0.987578596		95.44
156	3/25/2008	Bagasse RR	7					0.4		3.56	2.03		0.6											3.79		4.03	22.43	26.46	41.44	22.95	0.43	1.56			3.38	100.42		0.959595324	0.900613839	0.938377657	0.987578596		95.44
157	3/25/2008	Bagasse RR	7					0.4		3.56	2.03		0.6											3.6		4	22.54	26.53	41.35	22.84	0.42	1.53			3.4	100.08		0.959595324	0.900613839	0.938377657	0.987578596		95.36
158	3/25/2008	Bagasse RR	7					0.4		3.56	2.03		0.6											3.68		4.04	22.52	26.57	41.22	22.77	0.49	1.5			3.39	100.03		0.959595324	0.900613839	0.938377657	0.987578596		95.36
159	4/10/2008	Extracted bagasse	8					0.4		3.56	2.03		0.6											3.68		3.76	22.01	25.77	40.38	22.71	0.68	2.33			3.28	99.48		0.975258803	0.920410681	0.70902136	0.993568298		95.95
160	4/22/2008	Bagasse RR	4					0.4		3.56	2.03		0.6											3.84		3.83	22.14	25.97							3.26								96.22
161	4/22/2008	Bagasse RR	4					0.4		3.56	2.03		0.6											3.88		3.8	22.23	26.02							3.3								96.05
162	4/22/2008	Bagasse RR	4					0.4		3.56	2.03		0.6											3.61		3.9	22.13	26.03							3.34								96.05
163	4/22/2008	Bagasse RR	4					0.4		3.56	2.03		0.6											3.44		3.89	22.16	26.05							3.32								96.05
164	4/22/2008	Bagasse RR	4					0.4		3.56	2.03		0.6											3.44		3.91	22.21	26.12							3.31								96.05
165	4/22/2008	Bagasse RR	4					0.4		3.56	2.03		0.6											3.45		3.85	22.28	26.13							3.33								96.22
166	4/22/2008	Bagasse RR	4					0.4		3.56	2.03		0.6											3.52		3.92	22.26	26.17							3.31								96.05
167	4/22/2008	Bagasse RR	4					0.4		3.56	2.03		0.6											3.35		3.94	22.29	26.23							3.34								96.22
168	4/22/2008	Bagasse RR	4					0.4		3.56	2.03		0.6											3.37		3.91	22.32	26.23							3.3								96.22
169	4/23/2008	Bagasse RR	2					0.4		3.56	2.03		0.6											4.01		3.7	22.3	26	40.59	23.38	0.66	1.97			3.28	100.3		0.964830514	0.898576435	0.968798991	0.983975987		96.2
170	4/23/2008	Bagasse RR	2					0.4		3.56	2.03		0.6											4.05		3.95	22.13	26.08	40.92	23.39	0.68	1.95			3.29	100.74		0.964830514	0.898576435	0.968798991	0.983975987		96.2
171	4/23/2008	Bagasse RR	2					0.4		3.56	2.03		0.6											4		4.07	22.2	26.27	40.68	23.36		2.02			3.31	100.07		0.964830514	0.898576435	0.968798991	0.983975987		96.2
172	4/23/2008	Bagasse RR	2					0.4		3.56	2.03		0.6											4.07		3.84	22.5	26.34	40.79	23.4	0.66	2.01			3.29	100.92		0.964830514	0.898576435	0.968798991	0.983975987		96.2
173	4/23/2008	Bagasse RR	2					0.4		3.56	2.03		0.6											3.98		4.08	22.39	26.47	40.89	23.39	0.67	1.98			3.29	101.02		0.964830514	0.898576435	0.968798991	0.983975987		96.2
174	4/23/2008	Bagasse RR	2					0.4		3.56	2.03		0.6											3.81		4.04	22.46	26.5	41.23	23.61	0.69	2.03			3.33	101.53		0.964830514	0.898576435	0.968798991	0.983975987		96.2
175	4/23/2008	Bagasse RR	2					0.4		3.56	2.03		0.6											3.9		3.9	22.61	26.51	40.56	23.18	0.76	2.05			3.28	100.62		0.964830514	0.898576435	0.968798991	0.983975987		96.2
176	4/23/2008	Bagasse RR	2					0.4		3.56	2.03		0.6											3.82		4.01	22.53	26.53	40.95	23.4	0.64	1.96			3.35	101.02		0.964830514	0.898576435	0.968798991	0.983975987		96.2
177	4/23/2008	Bagasse RR	2					0.4		3.56	2.03		0.6											3.79		4.08	22.47	26.55	40.82	23.36	0.72	2			3.3	100.92		0.964830514	0.898576435	0.968798991	0.983975987		96.2
178	4/23/2008	Bagasse RR	2					0.4		3.56	2.03		0.6											3.92		3.99	22.78	26.78	40.79	23.25	0.68	1.98			3.3	101.05		0.964830514	0.898576435	0.968798991	0.983975987		96.2
179	5/7/2008	Bagasse RR	1					0.4		3.56	2.03		0.6											3.76		3.6	21.26	24.86	39.48	22.57	0.73	1.96			3.29	97.24		0.959110092	0.896907474	0.949694689	0.966620949		96.42
180	5/7/2008	Bagasse RR	1					0.4		3.56	2.03		0.6											4.05		3.74	21.36	25.1	40.4	22.92		1.37			3.32	97.72		0.959110092	0.896907474	0.949694689	0.966620949		96.09
181	5/7/2008	Bagasse RR	1					0.4		3.56	2.03		0.6											3.74		3.67	21.5	25.17	40.13	22.9	0.73	1.88			3.34	98.4		0.959110092	0.896907474	0.949694689	0.966620949		96.23
182	5/7/2008	Bagasse RR	1					0.4		3.56	2.03		0.6											3.82		3.57	21.67	25.24	39.66	22.43		1.44			3.25	96.48		0.959110092	0.896907474	0.949694689	0.966620949		96.25
183	5/7/2008	Bagasse RR	1					0.4		3.56	2.03		0.6											3.41		3.64	21.67	25.31	41.1	23.33	0.7	1.8			3.41	99.51		0.959110092	0.896907474	0.949694689	0.966620949		96.01
184	5/7/2008	Bagasse RR	1					0.4		3.56	2.03		0.6											4.02		3.62	21.74	25.37	40.45	22.95	0.62	1.75			3.37	99.01		0.959110092	0.896907474	0.949694689	0.966620949		95.9
185	5/7/2008	Bagasse RR	1					0.4		3.56	2.03		0.6											3.81		3.62	21.82	25.44	40.66	23.2	0.71	1.89			3.29	99.46		0.959110092	0.896907474	0.949694689	0.966620949		95.96
186	5/7/2008	Bagasse RR	1					0.4		3.56	2.03		0.6											3.69		3.63	22.07	25.71	40.58	23.08	0.65	1.81			3.39	99.36		0.959110092	0.896907474	0.949694689	0.966620949		95.79
187	5/19/2008	Bagasse RR	8					0.4		3.56	2.03		0.6											3.41		3.69	21.95	25.64	41.39	23.59	1	2.03			3.37	100.8		0.959777455	0.898969338	0.986909824	1.008207482		94.94
188	5/19/2008	Bagasse RR	8					0.4		3.56	2.03		0.6											3.41		3.75	22.08	25.83	41.89	23.85	0.98	2.04			3.38	101.72		0.959777455	0.898969338	0.986909824	1.008207482		94.94
189	5/19/2008	Bagasse RR	8					0.4		3.56	2.03		0.6											3.63		3.8	22.08	25.88	41.19	23.47	1	1.99			3.41	100.95		0.959777455	0.898969338	0.986909824	1.008207482		94.94
190	5/19/2008	Bagasse RR	8					0.4		3.56	2.03		0.6											3.61		3.75	22.41	26.16	40.85	23.03	0.79	1.76			3.35	99.98		0.959777455	0.898969338	0.986909824	1.008207482		94.94
191	5/19/2008	Bagasse RR	8					0.4		3.56	2.03		0.6											3.63		3.81	22.36	26.17	41.27	23.53	0.98	2.02			3.34	101.29		0.959777455	0.898969338	0.986909824	1.008207482		94.94
192	5/19/2008	Bagasse RR	8					0.4		3.56	2.03		0.6											3.73		3.8	22.38	26.18	40.96	23.15	0.82	1.78			3.35	100.37		0.959777455	0.898969338	0.986909824	1.008207482		94.94
193	5/19/2008	Bagasse RR	8					0.4		3.56	2.03		0.6											3.61		3.84	22.42	26.27	41.16	23.22	0.89	1.92			3.3	100.74		0.959777455	0.898969338	0.986909824	1.008207482		94.94
194	5/19/2008	Bagasse RR	8					0.4		3.56	2.03		0.6											3.61		3.81	22.48	26.29	41.73	23.62	0.98	2.03			3.39	101.95		0.959777455	0.898969338	0.986909824	1.008207482		94.94
195	5/19/2008	Bagasse RR	8					0.4		3.56	2.03		0.6											3.61		3.82	22.6	26.42	40.89	23.07	0.82	1.77			3.42	100.39		0.959777455	0.898969338	0.986909824	1.008207482		94.94
196	5/19/2008	Bagasse RR	8					0.4		3.56	2.03		0.6											3.73		3.7	22.96	26.66	41.18	23.39	0.89	1.88			3.36	101.43		0.959777455	0.898969338	0.986909824	1.008207482		94.94
197	5/29/2008	Extracted bagasse	6					0.4		3.56	2.03		0.6											3.68		4.83	21.88	26.7	41.4	23.18	0.61	1.74			3.43	101.29		0.937806108	0.833696977	0.935341983	0.984712326		95.32		calculation row
198	5/29/2008	Extracted bagasse	1					0.4		3.56	2.03		0.6											3.8		4.28	22.07	26.35	42.14	23.46	0.89	2.06			3.36	102.53		0.957326933	0.884986116	0.962920508	0.993992758		95.32
199	6/5/2008	Extracted bagasse	1					0.4		3.56	2.03		0.6											3.49		4.39	22.4	26.79	41.66	22.95	0.69	1.8			3.85	101.76		0.9545814	0.884037588	0.957167029	0.996289623		95.4
200	6/9/2008	Extracted bagasse	6					0.4		3.56	2.03		0.6											3.68		5.17	22.22	27.39	41.65	23.65	0.96	2.08			3.35	103.2		0.945356771	0.860923078	0.959738412	0.989045614		95.15
201	6/9/2008	Extracted bagasse	NA					0.4		3.56	2.03		0.6											3.68		3.61	22.41	26.02							3.39	104.58							95.61
202	6/11/2008	Extracted bagasse	3					0.4		3.56	2.03		0.6											3.41		4.93	21.92	26.85	42.03	22.94	0.82	1.95			3.36	101.87		0.942510205	0.856660108	0.954980956	0.989180231		94.84
203	6/17/2008	Extracted bagasse	6					0.4		3.56	2.03		0.6											3.68		4.53	22.45	26.98	41.94	23.61	0.92	1.86			3.33	102.78		0.945162356	0.860162435	0.958063368	0.990936174		94.66
204	6/19/2008	Extracted bagasse	4					0.4		3.56	2.03		0.6											3.69		3.57	22.14	25.71	40.86	22.92	0.63	1.64			3.69	99.78		0.963342044	0.904772563	0.964638982	0.988123808		95.19
205	6/26/2008	Extracted bagasse	6					0.4		3.56	2.03		0.6											3.68		4.7	22.39	27.08	41.62	22.9	0.79	1.95			3.46	102		0.945405986	0.859051878	0.932841492	0.932506454		94.49
206	6/26/2008	Extracted bagasse	4					0.4		3.56	2.03		0.6											3.63		3.55	21.89	25.44	40.25	22.9	0.88	1.79			3.19	98.79		0.960692116	0.902206748	0.963028826	0.973330596		95.03
207	6/30/2008	Extracted bagasse	8					0.4		3.56	2.03		0.6											3.72		3.89	22.23	26.12	40.74	23.04	0.7	1.37			3.9	100.21		0.966721002	0.90473097	0.974653613	1.004664551		94.76
208	7/7/2008	Extracted bagasse	NA					0.4		3.56	2.03		0.6											3.87		3.77	23.02	26.79	40.39	22.62	0.68	1.34			3.8	100.1		0.961331498	0.902422276	0.992173986	1.008403353		94.98
209	7/8/2008	Extracted bagasse	1					0.4		3.56	2.03		0.6											3.61		4.62	21.86	26.48	40.13	21.77	0.5	1.26			3.31	97.81		0.965305792	0.902524223	1.007754258	1.077050814		95.05
210	7/10/2008	Extracted bagasse	6					0.4		3.56	2.03		0.6											3.68		3.54	22.75	26.28	40.41	22.78	0.67	1.79			3.23	99.49		0.96017342	0.899820448	0.967044841	0.995608914		94.26
211	7/10/2008	Extracted bagasse	4					0.4		3.56	2.03		0.6											3.14		3.73	22.28	26.01	41.19	23.29	0.68	1.8			3.42	100.15		0.959692537	0.900040718	0.932072128	0.994471409		94.32
212	7/11/2008	Extracted bagasse	3					0.4		3.56	2.03		0.6											3.72		4.51	21.79	26.3	42.01	23.56	1.23	1.6			3.32	102.24		0.937370169	0.878500348	0.995217497	1		95.4
213	7/11/2008	Extracted bagasse	3					0.4		3.56	2.03		0.6											3.76		4.9	21.95	26.85	43.32	24.3	1.38	1.89			3.33	105.15		0.937370169	0.878500348	0.995217497	1		95.38
214	7/18/2008	Extracted bagasse	4					0.4		3.56	2.03		0.6											3.03		3.6	22.17	25.77	40.93	22.98	0.62	1.39			3.46	98.86		0.966740198	0.910736849	1.003272482	1.015024738		95.14
215	8/8/2008	Extracted bagasse	1					0.4		3.56	2.03		0.6											3.83		4.5	21.83	26.33	40.78	22.25	0.73	1.53			3.24	99.37		0.949734584	0.867665338	0.975061937	0.996747463		95.5
216	8/12/2008	Extracted bagasse	6					0.4		3.56	2.03		0.6											3.79		5.08	22.12	27.2	40.51	23.07	0.79	1.98			3.44	101.32		0.943322726	0.85138459	0.949637546	1		94.68
217	8/27/2008	Extracted bagasse	8					0.4		3.56	2.03		0.6											3.68		3.88	22.41	26.28	41.98	23.41	1.29	2.37			3.3	102.78		0.961716081	0.906037082	0.973100917	0.998578746		93.5
218	9/3/2008	Extracted bagasse	3					0.4		3.56	2.03		0.6											3.4		5.12	21.33	26.45	41.96	23.46	0.96	1.78			3.62	102.13		0.944463922	0.852435296	0.942448264	0.97834782		93.65
219	9/15/2008	Extracted bagasse	8					0.4		3.56	2.03		0.6											3.68		3.84	22.55	26.39	40.95	22.96	1.21	1.87			3.36	100.99		0.962089782	0.903956648	0.990669195	0.995848899		93.98
220	9/15/2008	Extracted bagasse	4					0.4		3.56	2.03		0.6											3.47		3.69	22.29	25.98	41.15	23.72	1.07	2.09			3.26	101.28		0.958524576	0.891818995	0.988254508	0.986999018		94.67
221	9/15/2008	Extracted bagasse	4					0.4		3.56	2.03		0.6											3.44		3.75	22.07	25.82	41.75	22.76		1.32			3.1	98.87		0.950104462	0.914212427	0.978570198	1.029582351		94.46
222	9/22/2008	Extracted bagasse	4					0.4		3.56	2.03		0.6											3.27		3.67	22.26	25.93	40.28	22.97	0.86	1.89			3.3	99.18		0.96467342	0.903996043	0.973636239	0.987294947		95.55
223	10/7/2008	Extracted bagasse	3					0.4		3.56	2.03		0.6											3.55		4.95	21.75	26.7	41.91	23.36	0.93	1.94			3.47	102.35		0.94608854	0.855783503	0.925429392	0.975880027		96.87
224	10/22/2008	Extracted bagasse	1					0.4		3.56	2.03		0.6											3.31		4.64	21.5	26.14	40.68	22.46	0.58	1.86			3.58	99.28		0.954918338	0.881104104	0.971376527	1.008264609		95.2
225	11/6/2008	Extracted bagasse	8					0.4		3.56	2.03		0.6											3.69		4.1	21.74	25.84	41.75	23.44	0.93	1.91			3.88	101.96		0.964487592	0.901752849	0.979699998	0.971722001		95.52
226	11/25/2008	Extracted bagasse	8					0.4		3.56	2.03		0.6											3.04		4.24	22.4	26.64	40.55	22.89	0.83	1.96			3.43	99.96		0.965247823	0.899986911	0.988363004	0.997079588		95.91
227	12/9/2008	Extracted bagasse	8					0.4		3.56	2.03		0.6											3.55		3.91	22.67	26.58	40.42	22.42	0.75	1.97			3.38	99.71		0.963931531	0.899778429	0.985106716	0.985065365		96.58
228	12/15/2008	Extracted bagasse	8					0.4		3.56	2.03		0.6											3.41		3.91	22.62	26.53	40.34	22.35	0.73	1.88			3.85	99.72		0.966789266	0.90503289	0.997066131	0.993484996		96.74
229	9/16/2008	Extracted bagasse	6					0.4		3.56	2.03		0.6											3.76		5.04	22.27	27.31	41.54	22.99	0.77	1.95			3.38	102.2		0.94762705	0.848455268	0.933144086	0.953442872		93.7
230	3/12/2009	Extracted bagasse	1																					3.41				27.54	40.625	22.905	2.03	2.46	0		3.645	102.615		0.9554	0.8724	0.9652	0.7847	1
231	4/24/2009	Extracted bagasse	1																					3.73917	0.552			27.28041	42.14529	24.37355	0.34732	1.90521	0		3.53977	103.88272		0.942987686	0.84842652	0.827990248	0.826977291	1
232	5/20/2009	Extracted bagasse	1																					3.59746	0.598			26.68111	40.2325	22.30393	0.91849	1.97928	0		3.30703	99.61781		0.948276191	0.856947815	1	1	1
233	5/21/2009	Extracted bagasse	3																					3.94977	0.552			26.75164	40.74273	23.40046	0.8902	2.10882	0		3.49597	101.89158		0.946879186	0.860992354	0.987192981	0.966909257	1
234	5/21/2009	Extracted bagasse	1																									27.52447	41.07313	23.34722	0.81363	2.02383	0		3.61779	98.40008		0.949079191	0.858022429	1	1	1
235	6/4/2009	Extracted bagasse	6																					3.60095				26.8237	40.22129	22.7432	0.79983	1.83805	0		3.56396	99.59099		0.959665446	0.888604635	1	0.993500279	1
236	6/11/2009	Extracted bagasse	6																					3.858				26.6837	41.0065	24.37897	1.16512	1.91302	0		3.8921	102.89743		0.961639324	0.911322823	0.988170189	0.982993016	1
237	6/11/2009	Extracted bagasse	6																					4.48799				26.64311	39.16312	24.05287	1.08104	2.00945	0		3.34036	100.77794		0.966331265	0.908733318	1	1	1
238	7/13/2009	Extracted bagasse	6																					4.66025				26.17782	39.83747	22.45149	1.01511	2.06294	0		3.2199	99.42498		0.961309217	0.91124045	1	0.97900318	1
239	7/17/2009	Extracted bagasse	3																					3.90035	0.552			26.76354	41.26587	22.40242	0.28253	1.37544	0		3.49578	100.03793		0.974489799	0.861824159	0.987665286	0.945962497	1
240	7/17/2009	Extracted bagasse	3																					3.90035	0.552			26.41834	41.30505	23.53512	0.30594	1.51347	0		3.4575	100.98778		0.957391902	0.862589464	1	0.956662198	1
241	7/20/2009	Extracted bagasse	3																					4.71947	0.552			26.44933	39.82605	22.01183	0.93899	2.06358	0		3.52416	100.08542		0.951659359	0.868743121	0.985644265	0.961233161	1
242	7/20/2009	Extracted bagasse	3																					3.44049	0.552			26.91376	40.56255	22.13582	0.80369	1.89259	0		3.32156	99.62246		0.955078879	0.88262743	1	0.981292484	1
243	7/20/2009	Extracted bagasse	6																					4.20322				26.25206	40.51368	23.25676	0.27088	1.37582	0		3.07584	98.94827		0.95575358	0.909500211	0.984037318	1	1
244	7/29/2009	Extracted bagasse	1																					3.59698	0.414			27.29814	40.49725	22.76395	2.98827	0.52886	0		3.41075	101.4982		0.983738878	0.854980457	1	1	1
245	8/18/2009	Extracted bagasse	4																					3.6584	0.69			25.81871	40.94447	23.78678	1.26042	2.01534	0		3.20373	101.37784		0.955878168	0.901982333	0.988364723	0.980966337	1
246	9/1/2009	Extracted bagasse	4																					3.45894	0.667			25.45445	41.24539	22.83792	0.73807	1.87236	0		3.21917	99.4933		0.95759419	0.895422831	1.002115852	0.983138294	1
247	9/18/2009	Extracted bagasse	1																					3.88463				27.44082	40.48988	22.727	0.4201	1.44206	0		3.63216	100.03665		0.954957028	0.872522343	0.980846196	0.966574314	1
248	9/22/2009	Extracted bagasse	1																					3.81994				26.82937	41.00089	22.54582	0.53415	1.54259	0		3.72031	99.99308		0.942933697	0.849779981	0.976601284	0.985154034	1
249	10/7/2009	Extracted bagasse	1																					3.33894	0.598			26.74005	40.422	22.6584	0.56098	1.52686	0		3.6078	99.45302		0.955339885	0.872194912	0.969461002	0.959198646	1
250	10/8/2009	Extracted bagasse	6																					3.62787				26.11257	40.03997	22.57016	0.80621	1.93196	0		3.50984	98.59859		0.960535537	0.896330547	0.998240402	0.983063049	1
251	10/8/2009	Extracted bagasse	6																					3.74802				26.41251	40.66874	22.40937	0.49491	1.62467	0		3.22031	98.57852		0.960285476	0.902792375	1	0.987483816	1
252	10/14/2009	Extracted bagasse	3																					3.91357				27.89192	40.35275	21.76415	0.88004	2.0458	0		3.65212	100.50036		0.95040845	0.866497852	0.981911143	0.967621002	1
253	10/14/2009	Extracted bagasse	3																					3.91357				27.93789	39.51844	21.77994	0.83988	1.89109	0		3.62047	99.50129		0.948528362	0.862575441	0.998694567	0.965332413	1
254	10/22/2009	Extracted bagasse	4																					3.76887	0.46			26.0895	40.98391	22.64901	0.81547	1.75892	0		3.23755	99.76323		0.961597992	0.898689466	0.972700941	0.971620664	1
255	11/23/2009	Extracted bagasse	1																					3.68511	0.598			26.59438	40.5581	22.25682	0.49136	1.58325	0		3.54274	99.30976		0.94534564	0.844277758	0.966399415	0.92583544	1
256	11/24/2009	Extracted bagasse	1																					3.58964	0.598			26.27423	41.11948	22.31458	0.50141	1.58083	0		3.2811	99.25928		0.94484492	0.868028003	0.970944254	0.927716831	1
257	11/24/2009	Extracted bagasse	3																					3.9	0.552			27.38322	41.54476	23.96245	1.0535	2.5232	0		3.59289	104.51202		0.942379681	0.840680909	0.904056923	0.83763964	1
258	12/10/2009	Extracted bagasse	4																					3.61156	0.529			25.72089	41.30071	23.12498	1.02824	1.94495	0		3.18482	100.44516		0.94606766	0.878494345	0.952498018	0.956233993	1
259	12/29/2009	Extracted bagasse	1																					3.59733	0.598			25.85453	40.79147	23.82539	0.51055	1.60819	0		3.29097	100.07643		0.948336283	0.830188137	0.965016512	0.927157506	1
260	1/12/2010	Extracted bagasse	1																					3.46531	0.506			26.62739	41.42549	22.72458	0.43294	1.59541	0		4.38245	101.15956		0.950355621	0.865907965	0.978335509	0.955206839	1
261	1/12/2010	Extracted bagasse	1																					3.50585	0.506			26.50033	41.11036	22.87899	0.89683	2.09491	0		4.25751	101.75078		0.951556001	0.870892545	0.994023898	0.92846212	1
262	1/26/2010	Extracted bagasse	1																					3.455	0.6			25.945					0		3.12
263	2/22/2010	Extracted bagasse	3																					3.70462				27.07999	41.05161	24.06875	1.44906	2.16514	0		3.29849	102.81765		0.951291485	0.872124297	0.982343983	0.980958104	1
264	2/24/2010	Extracted bagasse	1																					3.37089	0.506			26.25087	41.02122	22.74964	0.34224	1.66758	0		3.30673	99.21517		0.961419518	0.883508498	0.986926659	0.952919637	1
265	3/23/2010	Extracted bagasse	6																					3.97569				26.31991	40.43006	21.82745	1.00532	1.9188	0		3.32014	98.79738		0.958242187	0.914705798	0.989290182	0.948901661	1
266	3/23/2010	Extracted bagasse	6																					3.89302				26.93297	40.84843	22.37791	0.91157	1.95581	0		3.5234	100.44312		0.958016165	0.911014459	0.985671126	0.964466375	1
267	3/23/2010	Extracted bagasse	6																					3.89302				27.77427	41.23879	23.26256	0.9868	2.04687	0		3.6294	102.83172		0.937876003	0.833674979	0.959006201	0.94075316	1
268	4/8/2010	Extracted bagasse	1																					3.59385	0.598			25.28584	40.91311	22.96048	0.78414	1.93956	0		3.43967	99.51466		0.948854124	0.877445613	0.990388358	0.986820665	1
269	4/13/2010	Extracted bagasse	1																					3.60061	0.598			25.26965	40.66453	24.62409	0	1.9695	0.40706		3.30489	100.43833		0.952682782	0.893989072	0.993850547	0.945700127	1
270	5/10/2010	Extracted bagasse	1																					3.9563	0.598			25.64209	40.65133	24.50998	0	2.18885	0		3.32452	100.87107		0.951917054	0.894887942	0.970513594	0.946422528	1
271	5/10/2010	Extracted bagasse	1																					4.56546	0.598			26.12487	40.66812	24.04485	1.20403	3.30032	0		4.12809	104.63375		0.942391068	0.861772654	0.807924786	0.706690852	1
272	5/19/2010	Extracted bagasse	1																									26.74883	40.53049	22.02587	0.96863	1.77685	0		3.38059	95.43127		0.95568688	0.894418128	0.976717562	0.972442429	1
273	5/25/2010	Extracted bagasse	1																					3.51827	0.644			25.47506	41.27318	23.14025	1.29081	2.07575	0		3.57875	100.99606		0.948628842	0.880144777	0.985284232	0.933740865	1
274	6/7/2010	Extracted bagasse	1																					3.46754	0.598			25.94289	41.77107	24.33991	1.20664	3.77086	0.27539		3.48422	104.85652		0.949337431	0.83981793	0.941835107	0.840686201	1
275	6/18/2010	Extracted bagasse	1																					3.71262	0.552			26.20827	40.80964	23.87874	1.27903	2.89028	0		3.48671	102.81729		0.949337431	0.83981793	0.941835107	0.840686201	1
276	7/6/2010	Extracted bagasse	1																					3.38517	0.552			25.40855	41.25754	21.79191	0.60716	2.29238	0		3.46679	98.7615		0.9518772	0.883473119	0.995030409	0.985655102	1
277	7/7/2010	Extracted bagasse	3																					3.73793				27.78723	40.4809	22.73668	1.02692	1.94435	0		3.80548	101.51948		0.946479016	0.857732506	0.993655296	0.984326753	1
278	7/9/2010	Extracted bagasse	5																					3.7608	0.552			26.4557	41.95286	22.79255	0.34213	2.67674	0		3.45174	101.98451		0.953713571	0.881480302	1.033096978	0.938020418	1
279	7/15/2010	Extracted bagasse	5																					3.77215	0.552			28.1544	40.98957	20.81822	0.9502	1.84512	0		3.71643	100.79809		0.950934866	0.871985982	0.97141457	0.909411469	1
280	7/15/2010	Extracted bagasse	1																					3.45427	0.552			26.71212	41.71671	22.49023	0.96263	1.80486	0		3.63872	101.33154		0.957031199	0.88834772	0.980441946	0.9439815	1
281	7/23/2010	Extracted bagasse	5																					3.79783	0.552			26.37534	41.76776	22.58495	1.05684	1.91371	0		3.57461	101.62303		0.950373862	0.874602521	0.963706601	0.920003965	1
282	7/27/2010	Extracted bagasse	1																					3.96055	0.598			25.24487	41.0176	22.32917	1.13048	2.21732	0		3.64735	100.14534		0.958673809	0.906807052	0.998702915	0.912048431	1
283	8/20/2010	Extracted bagasse	6																					3.67293				26.72237	40.92552	22.63449	0.84058	1.81062	0		3.31632	99.92283		0.966406708	0.93612845	0.991360123	0.974790245	1
284	8/20/2010	Extracted bagasse	6																					3.81932				26.32558	41.95793	23.46376	1.32262	1.94959	0		3.40999	102.2488		0.948904236	0.931987416	0.973294576	0.956357912	1
285	9/27/2010	Extracted bagasse	5																					3.265				26.74	41.02	23.62	1.095	2.075	0		3.63	101.445		n/a	n/a	n/a	n/a	n/a
286	10/5/2010	Extracted bagasse	3																									27.16	41.89	24.66	0.85	1.79	0		3.65			0.950330665	0.864243951	0.971233436	0.965315046	1
287	10/5/2010	Extracted bagasse	3																									26.79	40.22	23.58	0.8	1.81	0		3.62			0.950330665	0.864243951	0.971233436	0.965315046	1
288	10/13/2010	Extracted bagasse	1																					3.40244				26.28078	41.27423	24.55376	0	2.0637	0.34538		3.69121	101.61152		0.948755387	0.895932191	0.891700136	0.933897033	1
289	11/2/2010	Extracted bagasse	3																							4.62237	22.53372	27.15609	41.88558	24.66085	0.84757	1.78976	0		3.64976	99.989636
290	11/2/2010	Extracted bagasse	3																							5.13786	21.65071	26.78857	40.22276	23.58476	0.80358	1.80791	0		3.6159	96.823509
291	11/2/2010	Extracted bagasse	NA																					3.33813		3.9464	21.98482	25.93122	40.64686	23.17406	0.90374	2.0844	0		3.50521	99.583653
292	11/17/2010	Extracted bagasse	3																					3.53126	0.506	5.01715	21.2594	26.27655	40.4183	22.88554	0.85616	1.81482	2.35772		3.45608	102.10247
293	10/7/2010	Extracted bagasse	5																					3.26356	0.46	4.84545	21.43105	26.2765	41.0166	23.61611	1.09634	2.07502	0		3.63225	101.436415
294	11/18/2010	Extracted bagasse	1																					3.4066	0.552	4.94944	20.89318	25.84262	41.6854	21.98108	0.83963	1.99083	0		3.61662	99.914823
295	12/9/2010	Extracted bagasse	3																					3.53126	0.506	5.10279	21.4393	26.54209	41.91194	22.96593	0.77321	1.80503	0.13847		3.49655	101.670538
296	12/10/2010	Extracted bagasse	3																					3.44653	0.506	4.19277	21.17009	25.36286	41.7738	23.33986	0.75267	1.94355	0		3.46475	100.59006
297	12/22/2010	Extracted bagasse	5																					3.60008	0.552	4.62309	21.26215	25.88524	42.00814	22.85229	0.90782	2.01601	0		3.61765	101.439263
298	1/3/2011	Extracted bagasse	1																					3.65499	0.598	4.38802	20.75478	25.1428	40.71725	22.49357	1.09278	2.26153		0	4.34018	100.301111
299	1/17/2011	Extracted bagasse	2																					4.77754		4.30435	21.28565	25.59	39.84488	22.62344	1.04871	1.46918		0	3.17752	98.531317
300	1/25/2011	Extracted bagasse	5																					3.72213	0.552	4.64453	20.87848	25.52301	40.68395	23.67498	0.97287	1.72865		0	3.52623	100.383848
301	1/26/2011	Extracted bagasse	1																					3.46742	0.506	4.63678	20.99498	25.63176	40.30014	22.52794	0.90606	1.99839	0.54324		3.77924	99.660241
302	1/28/2011	Extracted bagasse	1																					3.76024	0.552	4.13764	20.82475	24.96239	42.04566	22.95254	0.55573	1.49014		0.07477	3.69456	100.088055
303	2/4/2011	Extracted bagasse	5																					3.70093	0.552	4.59415	21.25785	25.852	41.72927	22.85552	0.78259	1.8774	0.1287		3.59598	101.074425
304	2/15/2011	Extracted bagasse	1																					3.26925	0.552	4.58153	20.6442	25.22573	40.44266	21.78227	0.75361	1.93991	0.45842		3.4506	97.87448
305	2/17/2011	Extracted bagasse	1																					3.4001	0.552	5.15385	20.84869	26.00254	41.04439	22.56676	0.74819	1.94051	0.71529		3.81228	100.782102
306	4/7/2011	Extracted bagasse	1																					4.16874	0.552	4.56479	20.6661	25.23089	40.46813	21.5811	0.83565	1.8963	0.35418		4.43742	99.524453
307	4/8/2011	Extracted bagasse	2																					3.69173		4.62485	22.05632	26.68117	40.72552	23.09987	0.71588	2.88711	1.06962		3.55822	102.42917
308	4/25/2011	Extracted bagasse	5																					3.72522	0.506	5.57796	21.07556	26.65352	41.90526	22.67668	1.02433	2.32424		0	3.74803	102.563327
309	6/2/2011	Extracted bagasse	1																					3.37172		4.54372	21.17694	25.72066	41.23027	22.02565	0.85428	1.78517	0		3.92731	98.915102
310	6/2/2011	Extracted bagasse	5																					3.71508	0.552	4.51515	21.14056	25.65571	41.6175	22.99657	0.64365	1.79038	0		3.46276	100.43368
311	6/8/2011	Extracted bagasse	2																					3.44012		4.89831	21.68821	26.58652	40.60999	22.89808	0.93928	2.03787	0		3.42665	99.938532
312	6/22/2011	Extracted bagasse	5																					3.48036		4.00555	22.36288	26.36843	41.41338	22.97734	0.746	2.14812	0		3.42202	100.555687
313	6/22/2011	Extracted bagasse	3																					3.76816		4.72994	21.79223	26.52217	41.31884	22.60983	0.98434	1.79463	0		3.70549	100.703494
314	6/27/2011	Extracted bagasse	2																					3.86857		4.53641	22.10381	26.64022	42.43723	23.68065	0.66522	1.99374	0.28003		3.30254	102.868241
315	6/27/2011	Extracted bagasse	2																					3.86857		4.8885	22.57463	27.46313	40.96902	22.96746	0.49725	1.92498	0.38824		3.19507	101.273752
316	8/4/2011	Extracted bagasse	2																					3.39028		4.2822	22.02565	26.30785	40.57131	22.18194	0.90802	1.83951	0.18306		3.19797	98.579971
317	8/4/2011	Extracted bagasse	5																					3.71956		4.90294	22.12231	27.02525	40.92437	23.04824	1.49213	1.95588	0.68327		3.32895	102.177695
318	7/13/2011	Extracted bagasse	1																					3.93951	0.552	4.85399	21.14213	25.99612	40.39755	22.88181	1.03631	1.49841		0.52286	4.10001	100.924619
319	7/25/2011	Extracted bagasse	5																					3.93134		5.25224	21.65618	26.90842	40.40375	21.89145	0.92591	1.88719	0.33986		3.33563	99.623586
320	7/26/2011	Extracted bagasse	2																					3.75369		4.79725	21.85198	26.64923	41.32078	22.66143	0.82459	1.82234	0.09593		3.31079	100.438827
321	7/29/2011	Extracted bagasse	2																					3.69439		4.74276	21.94502	26.68778	43.04985	24.04726	1.02073	1.39205	0.22793		3.47166	103.591692
322	8/2/2011	Extracted bagasse	5																					3.85409		5.1136	21.43361	26.54721	40.70956	21.68655	1.15172	2.02984	0.49103		3.34323	99.813253
323	8/12/2011	Extracted bagasse	2																					3.63608		4.60334	21.81985	26.42319	41.66359	22.96061	0.93389	1.86729	0.15094		3.23206	100.867676
324	8/18/2011	Extracted bagasse	1																					3.48996	0.552	5.07455	21.43192	26.50647	40.26797	23.3409	0.82603	1.78289	0		3.40993	100.176182
325	8/30/2011	Extracted bagasse	2																					4.40815		4.1747	21.53043	25.70513	39.71685	21.5784	0.84469	1.87833	0		3.09404	97.225627
326	9/2/2011	Extracted bagasse	1																					3.21482	0.506	5.15247	21.18315	26.33562	40.97504	22.22895	1.05741	1.46926		0	3.46054	99.247664
327	9/14/2011	Extracted bagasse	3																					4.05232	0.506	5.18204	21.98054	27.16258	40.66874	23.57021	0.92621	1.48411	0.31118		3.53631	102.217696
328	9/15/2011	Extracted bagasse	2																					3.86144		5.35313	21.17532	26.52845	39.64246	22.94848	1.50022	1.65151	0		3.67355	99.806142
329	9/23/2011	Extracted bagasse	3																					3.58734	0.506	5.61019	20.88062	26.49081	40.97737	23.48917	1.08155	1.8525	0		3.28241	101.267178
330	9/26/2011	Extracted bagasse	1																					3.52642	0.506	4.26413	21.39344	25.65757	40.95482	22.46452	0.75477	1.96203	0		3.32714	99.153305
331	9/29/2011	Extracted bagasse	5																					3.75218		5.00274	22.02953	27.03227	41.30897	23.21729	0.80845	2.02417	0.41869		3.14719	101.709247
332	10/3/2011	Extracted bagasse	5																					3.50492		4.85747	21.86	26.71747	41.07283	23.27771	0.98522	1.98811	0		3.21432	100.760613
333	10/3/2011	Extracted bagasse	2																					3.76988		4.14147	21.59719	25.73866	41.91959	23.91813	0.96839	1.76634	0		3.72652	101.807541
334	10/7/2011	Extracted bagasse	2																					3.46971		4.95192	21.62863	26.58055	41.14254	22.95074	1.07873	2.13006	0		3.46638	100.818746
335	10/31/2011	Extracted bagasse	2																					3.33986		5.01692	21.08367	26.10059	41.31201	23.08729	1.16719	2.09639	0		3.43571	100.53907
336	10/31/2011	Extracted bagasse	2																					3.33986		5.06358	21.18871	26.25229	41.3921	22.9255	0.98705	1.92962	0		3.18778	100.014253
337	11/11/2011	Extracted bagasse	5																					3.67161		4.6552	21.75094	26.40614	41.11877	23.56489	1.336	2.07213	0.44643		3.48106	102.097061
338	11/21/2011	Extracted bagasse	5																					3.83883		4.60095	21.52796	26.12891	41.61676	22.68997	1.02686	2.10609	0.30803		3.25539	100.97088
339	12/2/2011	Extracted bagasse	2																					3.57628		4.224	21.45296	25.67696	41.46992	22.97341	1.02695	2.03705	0		3.093	99.853608
340	12/6/2011	Extracted bagasse	5																					3.70204	0.506	4.61748	21.27962	25.8971	41.85407	23.28119	1.04697	2.04288	0.39397		3.21029	101.934541
341	12/12/2011	Extracted bagasse	2																					3.49692		4.91369	22.01037	26.92406	41.25679	22.86857	0.97112	1.98578		0.64204	4.0886	102.233916
342	12/28/2011	Extracted bagasse	2																					3.38128		4.66576	21.6766	26.34236	42.8017	24.0829	0.22355	1.37381	0		3.55605	101.76168
343	12/28/2011	Extracted bagasse	2																					4.36769		4.69658	21.48054	26.17712	42.00969	23.48273	0.28896	1.43794	0.5636		4.91939	103.247155
344	1/12/2012	Extracted bagasse	5																					4.39745		4.69297	21.85452	26.54749	41.48741	23.83897	1.20744	1.94257	0.3318		3.39316	103.14632
345	1/16/2012	Extracted bagasse	2																					3.62535		4.93355	21.88343	26.81698	40.63063	22.67344	0.9005	2.1698	0		3.52308	100.339815
346	3/13/2012	Extracted bagasse	2																					3.73981		4.50575	21.93178	26.43753	40.01041	22.23907	1.22759	2.2797	0		3.87996	99.814106
347	3/22/2012	Extracted bagasse	1																					3.53439	0.506	4.12458	20.83721	24.96179	41.32258	24.37585	0	1.52735	0		2.85665	99.084637
348	4/18/2012	Extracted bagasse	1																					3.45212	0.506	5.76736	21.26198	27.02934	41.11071	22.3798	0.76158	1.92865	0		2.97941	100.147641
349	4/19/2012	Extracted bagasse	2																					3.67033		5.15428	21.80451	26.95879	40.969	22.56544	1.0293	2.14413	0.10259		3.40545	100.845074
350	4/19/2012	Extracted bagasse	5																					3.62962		4.37586	21.85647	26.23233	42.29608	23.30289	1.26854	1.99122	0.57974		3.48803	102.788491
351	4/23/2012	Extracted bagasse	3																					4.11465	0.506	4.4	21.26572	25.66572	40.60687	22.77714	0.82638	2.05996	0.28589		3.20318	100.04582
352	4/23/2012	Extracted bagasse	1																					3.54989	0.506	4.39108	21.66102	26.0521	40.2804	21.89065	0.39904	1.65853	0		2.94035	97.276989
353	4/25/2012	Extracted bagasse	5																					4.34309		4.05042	21.52476	25.57518	41.10063	23.19348	1.35249	2.10156	0.49281		3.20421	101.363499
354	4/27/2012	Extracted bagasse	2																					3.65484		5.0093	21.71224	26.72154	41.13707	22.99358	1.03148	2.06059	0.39838		3.33104	101.328551
355	5/10/2012	Extracted bagasse	1																					3.88206		4.04204	22.3184	26.36044	40.85754	23.29536	0.9603	2.045	0		3.10522	100.505934
356	5/18/2012	Extracted bagasse	4																					3.72116		3.89583	22.22774	26.12357	40.59213	23.46828	0.93702	1.84537		0	3.27771	99.965278
357	5/23/2012	Extracted bagasse	9																					3.7467		3.95997	22.74092	26.70089	41.3983	23.13533	0.85614	1.93532	0.40633		3.29581	101.474863
358	5/31/2012	Extracted bagasse	2																					3.70388		4.4029	21.67757	26.08047	40.84104	23.1253	1.00473	2.0013	0		3.18809	99.944849
359	5/31/2012	Extracted bagasse	2																					3.44178		5.19078	22.32949	27.52027	40.40092	23.03441	1.25849	2.39057	0		3.68513	101.731602
360	6/1/2012	Extracted bagasse	2																					3.75951		4.60501	21.54367	26.14868	40.43779	22.99034	1.0314	2.10343	0.43005		3.24071	100.141962
361	6/12/2012	Extracted bagasse	5																					3.65036		4.24985	21.55414	25.80399	41.12836	22.36981	0.87743	2.05555	0.62618		3.15152	99.66324
362	6/14/2012	Extracted bagasse	9																					3.17581		4.15311	22.12613	26.27924	41.47598	23.1519	1.28366	2.13362			4.12045	101.620694
363	7/7/2012	Extracted bagasse	NA																					3.69193		4.11291	21.99773	26.11064	40.98632	22.43522	0.95824	1.9868	0		3.23615	99.405332
364	7/12/2012	Extracted bagasse	1																					3.74903		5.1884	21.96419	27.15259	40.94152	22.86477	0.82848	1.70243	0		3.28762	100.526468
365	7/13/2012	Extracted bagasse	9																					3.79302		4.8055	21.71466	26.52016	40.98023	22.98495	1.8166	2.46333			3.0063	101.564625
366	7/13/2012	Extracted bagasse	1																					3.58395		4.91	22.19839	27.10839	40.16659	22.58453	1.03572	2.012	0		3.0998	99.591024
367	7/17/2012	Extracted bagasse	1																					3.84165	0.506	5.45652	20.68893	26.14545	41.52781	23.21484	1.319	2.24074	0		3.35638	102.15191
368	7/24/2012	Extracted bagasse	1																					3.60944		5.05042	21.91361	26.96403	40.97989	23.07547	1.19566	2.03811	0		3.40895	101.271575
369	7/25/2012	Extracted bagasse	1																					3.61567		5.37597	22.39984	27.77581	41.50698	23.45928	1.23662	2.1287	0		3.33425	103.05735
370	8/7/2012	Extracted bagasse	3																					3.56481	0.506	5.0984	21.28518	26.38358	41.82922	22.63695	1.09484	1.98826	0		3.30295	101.306627
371	8/9/2012	Extracted bagasse	1																					3.30947	0.506	5.35596	21.15905	26.51501	41.01965	23.31318	1.14082	2.23726	0		3.25553	101.296957
372	8/17/2012	Extracted bagasse	1																					4.23683	0.506	5.0057	21.19501	26.20071	40.61109	23.34779	1.10421	1.97436	0		3.25849	101.239515
373	8/17/2012	Extracted bagasse	2																					2.69645		4.94612	22.15538	27.1015	41.25572	23.7188	1.13761	2.21146	0		3.88323	102.004787
374	9/5/2012	Extracted bagasse	1																					3.46262	0.506	4.47507	22.02725	26.50232	41.37527	23.18565	0.87247	1.63129	0		3.13412	100.669784
375	9/11/2012	Extracted bagasse	3																					3.70306	0.506	3.97862	21.1988	25.17742	40.67672	22.98792	1.22984	2.18366	0		3.02141	99.486061
376	9/14/2012	Extracted bagasse	5																					3.43308		5.12752	22.27372	27.40124	41.36521	22.75403	1.40738	2.08904	0.53175		3.17825	102.160012
377	9/14/2012	Extracted bagasse	9																					3.50318	0.483	4.68658	22.15954	26.84612	42.16329	23.53956	0.16659	0.72505			3.14912	100.575938
378	9/17/2012	Extracted bagasse	9																					3.4393		3.72467	23.47056	27.19523	41.56227	23.07915	1.21856	2.1208			3.68264	102.297982
379	9/22/2012	Extracted bagasse	5																					3.29171		4.5589	22.02697	26.58587	41.20736	22.29603	1.26489	2.14984	0		3.11547	99.911204
380	9/22/2012	Extracted bagasse	9																					3.76085	0.506	5.06308	21.9529	27.01598	41.2005	21.64169	1.6109	2.0911			3.79875	101.625819
381	10/2/2012	Extracted bagasse	1																					3.2819	0.506	3.62072	21.92843	25.54915	41.07549	23.59427	1.36477	2.18793	0		3.22583	100.785367
382	10/19/2012	Extracted bagasse	3																					4.98323	0.552	4.71841	21.33672	26.05513	41.79653	22.72948	1.06796	1.92452	0		3.58612	102.695
383	10/19/2012	Extracted bagasse	3																					3.34182	0.552	4.79936			41.64491	21.98507	1.05483	1.84955	0		3.41495
384	11/2/2012	Extracted bagasse	9																					3.32672	0.506	4.4973	21.35729	25.85459	41.97777	23.08399	1.42667	2.55207			3.52513	102.252975
385	11/2/2012	Extracted bagasse	3																					4.34532	0.506	4.25231	20.91259	25.1649	41.42513	23.06724	1.11125	1.9629	0		3.44711	101.029886
386	11/6/2012	Extracted bagasse	2																					2.86205		5.07177	22.20452	27.27629	41.59522	22.95088	0.93058	2.01788	0.36335		3.20627	101.202549
387	12/17/2012	Extracted bagasse	3																					3.78602	0.552	4.53122	21.59481	26.12603	41.27638	22.94378	0.83842	1.75878	0		3.09117	100.372624
388	1/9/2013	Extracted bagasse	1																					2.88192		4.99356	22.57503	27.56859	42.42542	23.28508	1.24628	1.97826	0		3.32313	102.708707
389	1/22/2013	Extracted bagasse	3																					3.51568	0.506	4.24491	21.82066	26.06557	42.17308	24.31255	1.34013	2.10174	0		3.25209	103.266875
390	1/23/2013	Extracted bagasse	2																					3.72427		3.0381	21.62351	24.66161	40.48553	22.67329	0.90367	1.85124	0		5.22184	99.521483
391	1/23/2013	Extracted bagasse	2																					3.47683		5.37125	21.6355	27.00675	40.87522	22.57567	1.06889	2.01574	0.60613		5.50472	103.129998
392	2/11/2013	Extracted bagasse	1																					4.37454	0.552	5.05222	20.90035	25.95257	40.4993	22.87843	1.02702	2.04219	0		3.17559	100.501677
393	2/25/2013	Extracted bagasse	1																					3.405		5.05974	22.02244	27.08218	41.04631	22.85873	1.04693	1.85131	0		3.19837	100.488852
394	2/26/2013	Extracted bagasse	2																					2.52826		4.78656	22.12488	26.91144	41.1383	23.81036	0.88857	1.76967	0		3.30535	100.351987
395	3/6/2013	Extracted bagasse	1																					2.92397		4.9072	22.2812	27.1884	41.58891	24.80193	1.00292	2.03041	0		3.2821	102.818686
396	3/6/2013	Extracted bagasse	1																					3.08468		4.91929	22.03921	26.9585	41.85437	24.61516	0.92018	1.6848	0		3.25109	102.368807
397	3/12/2013	Extracted bagasse	2																					4.09956		5.03029	21.34239	26.37268	41.58264	23.61033	0.91142	2.04459	0		3.26975	101.890994
398	3/12/2013	Extracted bagasse	2																					3.84615		5.0378	21.9865	27.0243	42.47925	23.73097	0.99038	2.0686	0		3.32466	103.464343
399	3/12/2013	Extracted bagasse	2																					2.61697		5.11276	21.80276	26.91552	41.35128	23.08716	1.42926	0.89874	0		3.26436	99.563309
400	3/14/2013	Extracted bagasse	2																					3.83929		4.71389	22.12818	26.84207	41.42986	24.11954	0.96839	2.41175	0		3.14843	102.759363
401	3/14/2013	Extracted bagasse	2																					3.78527		4.70594	21.57509	26.28103	41.48225	23.91287	0.95068	2.36968	0		3.36362	102.145447
402	3/22/2013	Extracted bagasse	9																					3.74732		4.84926	21.87257	26.72183	41.21633	23.31016	0.86286	2.02441			3.53336	101.416307
403	3/22/2013	Extracted bagasse	9																					3.74732		4.37594	22.1712	26.54714	41.32624	23.34951	0.89278	1.98731			3.24314	101.093475
404	3/26/2013	Extracted bagasse	1																					3.94731		4.69176	21.93089	26.62265	41.47098	23.20625	0.87067	1.94805	0		3.16124	101.22719
405	4/8/2013	Extracted bagasse	1																					3.74492		6.14042	21.39081	27.53123	39.16363	23.33565	1.19527	2.37064	0		2.03633	99.377717
406	4/16/2013	Extracted bagasse	4																					3.8786		4.26632	21.43917	25.70549	41.42045	23.23369	1.01538	1.88257	0		3.24607	100.382278
407	4/17/2013	Extracted bagasse	3																					3.45346		4.30421	21.91816	26.22237	40.18336	24.36118	1.2492	1.98897	0.42925		3.21517	101.102995
408	4/17/2013	Extracted bagasse	3																					3.8247		4.31518	22.10554	26.42072	39.28948	22.1853	1.06013	1.9393	0.41029		3.0984	98.228358
409	5/7/2013	Extracted bagasse	1																					3.69891		4.48336	22.13351	26.61687	41.60191	22.96108	1.04495	1.9709	0		3.30815	101.202813
410	5/7/2013	Extracted bagasse	1																					3.69891		4.48336	22.13351	26.61687	41.71366	22.81914	1.04209	1.95599		0	3.30815	101.154849
411	5/7/2013	Extracted bagasse	1																					3.72251		5.14621	21.78526	26.93147	40.90089	22.35842	1.02589	2.04332	0		3.21444	100.196972
412	5/9/2013	Extracted bagasse	2																					3.65571		4.95772	21.87191	26.82963	41.2653	22.79672	0.81635	1.86714	0.15247		3.22832	100.61167
413	5/17/2013	Extracted bagasse	1																					3.66502		4.9998	21.8532	26.853	40.80053	22.56422	1.06096	1.98087	0		3.22568	100.15032
414	5/30/2013	Extracted bagasse	2																					3.02357		5.02406	22.31405	27.33811	41.0823	23.51262	1.03465	2.16041	0		3.22513	101.37682
415	6/26/2013	Extracted bagasse	NA																					3.64984		4.63693	21.85162	26.48855	40.66658	22.78429	1.05375	2.08659	0.60785		3.21323	100.550718
416	8/15/2013	Extracted bagasse	9																					3.85467		3.58912	22.00829	25.59741	40.78156	22.84436	0.78371	1.88182			3.11416	98.857726
417	8/16/2013	Extracted bagasse	2																					3.35005		4.42709	21.81429	26.24138	40.88484	23.09209	1.07374	2.08464	0.08332		3.17023	99.980329
418	9/3/2013	Extracted bagasse	4																					4.16228		3.83288	22.18469	26.01757	40.77268	22.78368	0.7835	2.0271	0		3.18031	99.727135
419	9/4/2013	Extracted bagasse	2																					3.31272		3.83681	22.02846	25.86527	41.38437	24.18663	1.21396	2.45332	0		3.31086	101.727165
420	9/4/2013	Extracted bagasse	1																					3.70344	0.506	4.85748	21.71452	26.572	40.34191	22.53227	1.09427	1.84652	0		3.19894	99.79539
421	10/11/2013	Extracted bagasse	3																					3.4355		4.24377	21.94809	26.19186	40.84062	23.34556	0.93492	2.05345	0		3.22574	100.027695
422	10/18/2013	Extracted bagasse	4																					3.48089	0.598	3.9088	21.42086	25.32966	40.8442	23.11231	0.73609	1.85637	0		3.20341	99.160969
423	10/24/2013	Extracted bagasse	4																					3.57882	0.598	3.9375	21.72018	25.65768	42.00292	23.84236	0.84911	2.5897	0		3.44925	102.567891
424	11/11/2013	Extracted bagasse	4																					3.54706		3.86816	22.21793	26.08609	40.47047	22.67818	0.63803	2.17698	0		3.17421	98.771006
425	11/11/2013	Extracted bagasse	2																					3.68768		4.29269	21.74363	26.03632	41.22478	24.81088	0.8374	1.65178	0		3.25778	101.506624
426	11/15/2013	Extracted bagasse	2																					3.31272		3.83682	22.02846	25.86528	41.38437	24.18664	1.21396	2.45333	0		3.31087	101.727165
427	11/15/2013	Extracted bagasse	2																					4.36599		4.43344	21.7326	26.16605	40.01769	22.63399	1.61833	2.08353	0		3.2667	100.152266
428	11/15/2013	Extracted bagasse	4																					3.7616		3.88611	21.81053	25.69664	41.23899	22.93323	0.72787	1.94667	0		3.34238	99.647385
429	12/4/2013	Extracted bagasse	1																					3.78084	0.552	4.85687	22.29454	27.15141	41.39629	22.37103	1.06277	2.14609	0		3.32749	101.787924
430	12/16/2013	Extracted bagasse	2																					3.71593		5.11662	23.18878	28.3054	39.36551	22.19155	1.03115	1.96959	0		3.31784	99.896981
431	12/16/2013	Extracted bagasse	2																					3.94622		4.52159	22.32774	26.84932	40.09467	22.6026	1.05025	2.00608	0		3.341	99.890142
432	1/2/2014	Extracted bagasse	1																					3.77561	0.506	5.02554	22.38392	27.40946	39.52647	22.39909	1.31083	2.29491	0		3.26843	100.490804
433	1/6/2014	Extracted bagasse	4																					3.86835		4.46747	21.95868	26.42615	41.5759	22.93079	0	2.28049	0		3.22917	100.310852
434	1/7/2014	Extracted bagasse	1																					3.68278		4.95186	22.89978	27.85164	39.33606	22.42029	1.24644	2.49014	0		5.1848	102.212169
435	1/28/2014	Extracted bagasse	2																					3.71296		5.09557	23.04016	28.13573	40.36122	21.92587	1.02211	1.85847	0		3.58469	100.601056
436	1/28/2014	Extracted bagasse	2																					3.90615		5.06676	22.68253	27.74929	39.82865	22.06051	0.95069	1.91551	0		3.41347	99.824277
437	1/29/2014	Extracted bagasse	9																					3.90004		4.68644	23.09406	27.7805	39.24799	21.44867	0.94729	2.55053			3.28911	99.164129
438	2/21/2014	Extracted bagasse	1																					3.46658		4.47271	21.80184	26.27456	42.23794	23.69567	0.85123	1.67822	0		3.09786	101.302054
439	3/27/2014	Extracted bagasse	1																					3.54355	0.552	3.75224	20.75337	24.50562	41.83052	22.77494	0.90291	1.57031	0		3.35981	99.039652
440	3/27/2014	Extracted bagasse	1																					3.54355	0.552	3.75224	20.75337	24.50562	41.83061	22.86918	0.84379	1.4947	0		3.35981	98.99925
441	3/27/2014	Extracted bagasse	1																					3.45757	0.552	4.18149	20.75017	24.93166	41.70123	22.80765	0.80798	1.51251	0		3.3671	99.137697
442	4/11/2014	Extracted bagasse	3																					3.47838		4.89682	21.68087	26.57769	41.45179	23.42594	1.26058	2.44749	0		3.3074	101.949263
443	4/11/2014	Extracted bagasse	3																					3.58424	0.46	4.87203	21.17395	26.04597	41.42426	22.69813	0	2.42172	0.83451		3.34836	100.817195
444	4/11/2014	Extracted bagasse	3																					3.88641	0.552	4.89318	22.61289	27.50606	40.06863	22.11112	0.871	2.01623	0		3.33205	100.343494
445	4/11/2014	Extracted bagasse	2																					3.45481		4.32824	21.77602	26.10426	40.2887	22.86781	0.66533	1.78053	0.60822		3.33422	99.103874
446	4/11/2014	Extracted bagasse	2																					3.48052		4.43711	22.88826	27.32537	40.08985	22.15556	0.84111	1.73784	0		3.41652	99.046774
447	4/11/2014	Extracted bagasse	2																					3.69053		4.20127	21.67207	25.87334	40.98319	23.95146	0	1.90586	0.69129		3.48838	100.584049
448	4/11/2014	Extracted bagasse	2																					3.93375		4.88558	22.88396	27.76954	39.51727	22.29543	1.10237	2.56433	0		3.5215	100.704192
449	4/11/2014	Extracted bagasse	2																					3.22251		4.30668	21.70496	26.01164	40.31673	22.83776	0.91504	1.89244	0.61022		2.87631	98.682667
450	4/11/2014	Extracted bagasse	1																					2.9699		4.75879	21.6884	26.44719	40.18454	23.20619	0.87531	2.07841	0		3.209	98.970549
451	4/11/2014	Extracted bagasse	4																					3.55448		4.58414	21.43374	26.01787	40.7081	23.21307	0.95453	1.7958	0		3.52789	99.771755
452	4/11/2014	Extracted bagasse	4																					3.61473		4.52595	21.5915	26.11745	39.718	22.13258	0.72253	2.00595	0		3.23964	97.550878
453	4/11/2014	Extracted bagasse	4																					3.62854		4.3236	21.98977	26.31337	41.58271	22.81943	0.66911	2.02543	0		3.31083	100.349418
454	4/16/2014	Extracted bagasse	2																					3.62426		4.61105	22.37155	26.9826	40.61669	23.36151	0.77334	2.26723	0		3.42881	101.054442
455	6/12/2014	Extracted bagasse	2																					3.58369		4.05178	21.17633	25.2281	40.07921	22.89782	1.00225	1.82073	0.42075		3.22575	98.258312
456	6/23/2014	Extracted bagasse	1																					3.21609	0.506	4.266	21.23314	25.49914	40.89171	22.51402	1.13306	1.53755	0		2.73027	98.027829
457	6/23/2014	Extracted bagasse	1																					3.46313	0.506	4.24439	21.84585	26.09024	42.30057	23.43535	1.146	1.2428		0	3.05746	101.241549
458	7/9/2014	Extracted bagasse	4																					3.97967		4.83388	22.98026	27.81415	38.69653	21.69434	1.53208	2.34121	0		3.56645	99.624418
459	7/10/2014	Extracted bagasse	3																					3.72527	0.552	4.58853	21.4779	26.06643	40.03914	22.38429	0.97386	1.87983	0.39701		3.34512	99.362952
460	8/7/2014	Extracted bagasse	1																					4.07567		4.32588	22.07587	26.40176	40.75564	22.63693	0.92661	1.63014	0		3.29787	99.724608
461	8/18/2014	Extracted bagasse	3																					3.0077	0.506	3.65048	22.17697	25.82745	40.74744	23.89042	0.8951	1.9198	0		3.25039	100.044306
462	9/16/2014	Extracted bagasse	1																					3.41485	0.506	4.29092	21.35614	25.64707	40.99377	22.7801	0.96451	2.18792	0		3.86162	100.355843
463	9/18/2014	Extracted bagasse	1																					4.48957	0.506	5.09126	21.56308	26.65434	40.27986	22.49567	0.93785	2.0433	0		3.31001	100.716602
464	10/1/2014	Extracted bagasse	NA																					3.71929		4.04453	21.47413	25.51867	41.89051	22.16173	0.74097	1.68536	0		3.19139	98.907923
465	11/5/2014	Extracted bagasse	1																					4.22714	0.552	4.76162	21.19794	25.95956	39.9029	22.23725	1.0167	2.07386	0		3.35653	99.325938
466	11/5/2014	Extracted bagasse	1																					3.94477	0.552	4.25057	21.69955	25.95013	40.23833	22.06333	0.98999	2.16487	0		3.48645	99.389878
467	11/11/2014	Extracted bagasse	1																					3.54861		4.0269	21.72049	25.74739	40.63832	23.1342	0.83751	1.53832	0		3.81445	99.258804
468	11/11/2014	Extracted bagasse	9																					4.15017		4.57183	23.01017	27.582	40.12163	22.21125	1.04438	2.09302			3.39205	100.594511
469	11/11/2014	Extracted bagasse	9																					3.85643		4.72325	23.03393	27.75719	39.46827	21.76996	1.00219	2.04633			3.34148	99.241845
470	12/15/2014	Extracted bagasse	2																					3.20233		3.83744	21.95121	25.78866	40.71733	22.28022	0.93844	1.78761	0		3.25476	97.969341
471	2/3/2015	Extracted bagasse	5																					3.76572		3.61722	21.99147	25.60869	40.94797	22.64302	1.13099	1.99716	0.15861		3.14169	99.393845
472	2/3/2015	Extracted bagasse	5																					3.76572		3.61722	21.99147	25.60869	40.94797	22.64302	1.13099	1.99716	0.15861		3.14169	99.393845
473	2/23/2015	Extracted bagasse	3																					3.46204		3.7617	21.85809	25.61979	40.07477	22.55545	1.26658	1.98402	0		3.20556	98.168203
474	3/30/2015	Extracted bagasse	3																					3.86208	0.552	3.89517	21.4927	25.38787	40.68016	22.71815	1.01686	1.71734	0		3.08222	99.016685
475	3/31/2015	Extracted bagasse	3																					3.37255		4.22284	20.89174	25.11458	40.7121	22.91732	0.95695	1.83728	0		3.16847	98.079249
476	4/16/2015	Extracted bagasse	2																					3.5181		3.907	21.71976	25.62676	40.10219	22.30631	0.87074	1.80972	0		3.33932	97.573122
477	5/8/2015	Extracted bagasse	1																					3.90694	0.69	3.78804	21.55712	25.34516	40.02937	22.59506	1.145	1.9026	0		3.35627	98.970387
478	5/8/2015	Extracted bagasse	1																					3.90694	0.69	3.78804	21.55712	25.34516	40.28237	22.73795	1.14916	1.98726		0	3.35627	99.455106
479	5/8/2015	Extracted bagasse	1																					3.62859	0.69	4.26727	21.24735	25.51462	41.00612	23.33684	1.2754	1.9906	0		3.25312	100.695289
480	5/8/2015	Extracted bagasse	1																					3.70839	0.69	4.27224	21.10263	25.37488	40.89841	23.24591	1.26357	2.01588	0		3.26611	100.463159
481	5/8/2015	Extracted bagasse	1																					3.70839	0.69	4.27224	21.10263	25.37488	40.64521	23.12786	1.24183	1.83773		0	3.26611	99.892014
482	5/22/2015	Extracted bagasse	3																					3.59897		4.46059	22.01768	26.47827	40.27868	23.26187	1.12931	1.80575	0		3.26198	99.814834
483	5/22/2015	Extracted bagasse	3																					3.59897		4.34501	21.95185	26.29686	40.68924	23.77248	1.13665	1.87038	0		3.21263	100.57721
484	6/15/2015	Extracted bagasse	1																					3.59422		3.82535	21.93448	25.75982	39.24025	22.0599	1.16724	2.04951	0		3.11261	96.983549
1	12/5/2008	Short Term Stover		4.79	1.52	3.27	2.28	1	1.28	19.69	2.56	22.25	7.28		12.37		35.31	19.85	1.1	2.64	0		2.91													98.95		95	86.2	100.4	97.8
2	12/5/2008	Short Term Stover		4.75	1.63	3.12	2.28	1.04	1.24	19.88	2.46	NA	7.1		12.29		NA	NA	1.15	2.85	0		3.1													NA		95	86.2	100.4	97.8
3	12/5/2008	Short Term Stover		4.62	1.56	3.06	2.28	1	1.28	20.17	2.57	22.74	7.26		12.24		33.76	18.88	1.06	2.53	0		2.83													96.6		95	86.2	100.4	97.8
4	12/5/2008	Short Term Stover		4.78	1.64	3.14	2.28	0.99	1.29	20.19	2.57	22.76	7.32		12.16		33.91	18.81	1.04	2.48	0		2.84													96.63		95	86.2	100.4	97.8
5	12/5/2008	Short Term Stover		4.87	1.6	3.27	2.28	1.07	1.21	20.21	2.51	NA	7.34		12.19		NA	19.96	1.07	2.66	0		2.96													NA		95	86.2	100.4	97.8
6	12/5/2008	Short Term Stover		4.8	1.54	3.26	2.28	1.06	1.22	20.88	2.49	23.37	7.3		12.04		33.38	18.73	1.02	2.5	0		2.75													96.39		95	86.2	100.4	97.8
7	12/5/2008	Short Term Stover		4.69	1.62	3.07	2.28	1.11	1.17	19.95	2.47	22.42	7.29		12.29		33.53	18.9	1.03	2.53	0		2.78													96.21		95	86.2	100.4	97.8
8	12/5/2008	Short Term Stover		4.77	1.48	3.29	2.28	1.1	1.18	20.15	2.43	22.58	7.32		12.29		34.8	19.31	1.09	2.63	0		2.9													98.18		95	86.2	100.4	97.8
9	12/5/2008	Short Term Stover		4.98	1.61	3.37	2.28	1.07	1.21	20.03	2.48	22.51	7.3		12.31		33.99	18.69	1.02	2.58	0		2.87													96.65		95	86.2	100.4	97.8
10	12/5/2008	Short Term Stover		4.89	1.5	3.39	2.28	1.07	1.21	20.15	2.53	22.68	7.41		12.2		33.73	18.61	0.99	2.48	0		2.85													96.11		95	86.2	100.4	97.8
11	12/5/2008	Short Term Stover		4.82	1.5	3.32	2.28	1.06	1.22	20.73	2.72	23.45	7.85		12.12		34.61	19.34	0.99	2.53	0		2.97													98.57		95	86.2	100.4	97.8
12	12/5/2008	Short Term Stover		4.75	1.79	2.96	2.28	1.07	1.21	19.89	2.42	22.31	7.2		12.33		34	18.88	0.98	2.43	0		2.89													96.68		95	86.2	100.4	97.8
13	12/5/2008	Short Term Stover		4.66	1.72	2.94	2.35	1.18	1.17	19.33	2.7	22.03	6.56		12.33		33.8	18.93	1.02	2.59	0		3.34													96.94		95.8	89.6	95.1	97.3
14	12/5/2008	Short Term Stover		4.59	1.82	2.77	2.35	1.12	1.23	18.46	2.74	21.2	7.26		12.64		34.48	19.18	0.94	2.53	0		3													96.91		95.8	89.6	95.1	97.3
15	12/5/2008	Short Term Stover		4.49	1.75	2.74	2.35	1.16	1.19	18.37	2.63	21	7.29		12.67		34.58	19.48	1.03	2.6	0		3.06													97.33		95.8	89.6	95.1	97.3
16	12/5/2008	Short Term Stover		4.48	1.69	2.79	2.35	1.11	1.24	NA	2.57	NA	6.98		NA		35.08	19.75	1.04	2.61	0		3.17													NA		95.8	89.6	95.1	97.3
17	12/5/2008	Short Term Stover		4.55	1.73	2.82	2.35	1.18	1.17	NA	2.58	NA	7.04		NA		35.25	19.63	0.99	2.64	0		3.07													NA		95.8	89.6	95.1	97.3
18	12/5/2008	Short Term Stover		4.44	1.73	2.71	2.35	1.19	1.16	NA	2.6	NA	7.06		NA		35.13	19.9	0.99	2.61	0		3.1													NA		95.8	89.6	95.1	97.3
19	12/5/2008	Short Term Stover		4.43	1.78	2.65	2.35	1.25	1.1	NA	2.54	NA	7.11		NA		NA	NA	0.99	2.71	0		3.2													NA		95.8	89.6	95.1	97.3
20	12/5/2008	Short Term Stover		4.56	1.75	2.81	2.35	1.17	1.18	NA	2.57	NA	7.1		NA		NA	20.17	1.05	2.69	0		3.09													NA		95.8	89.6	95.1	97.3
21	12/5/2008	Short Term Stover		4.41	1.86	2.55	2.35	1.22	1.13	NA	2.58	NA	7.19		12.73		34.59	19.51	0.98	2.57	0		3.08													NA		95.8	89.6	95.1	97.3
22	12/5/2008	Short Term Stover		4.43	1.74	2.69	2.35	1.31	1.04	18.53	2.58	21.11	7.15		12.63		34.19	19.13	0.92	2.47	0		2.9													96.4		95.8	89.6	95.1	97.3
23	12/5/2008	Short Term Stover		4.45	1.68	2.77	2.35	1.2	1.15	NA	2.5	NA	7.08		NA		NA	19.76	0.97	2.59	0		3.02													NA		95.8	89.6	95.1	97.3
24	12/5/2008	Short Term Stover		4.51	1.63	2.88	2.35	1.21	1.14	NA	2.52	NA	6.91		12.7		34.56	19.53	0.94	2.55	0		2.97													NA		95.8	89.6	95.1	97.3
25	12/12/2008	Short Term Stover		4.94	1.46	3.48	2.28	0.98	1.3	18.74	2.67	21.41	7.32		12.46		34.77	19.54	1.07	2.64	0		2.72													97.05		94.8	86.3	98.8	95.2
26	12/12/2008	Short Term Stover		4.92	1.56	3.36	2.28	1.03	1.25	20.35	2.58	NA	7.42		12.43		NA	NA	1.1	2.73	0		2.76													NA		94.8	86.3	98.8	95.2
27	12/12/2008	Short Term Stover		4.96	1.54	3.42	2.28	1.03	1.25	20.05	2.5	22.55	7.43		12.27		33.99	19.12	1.09	2.64	0		2.69													96.92		94.8	86.3	98.8	95.2
28	12/12/2008	Short Term Stover		4.85	1.53	3.32	2.28	1.03	1.25	20.18	2.61	22.79	7.31		12.34		33.95	19.09	1.09	2.59	0		2.62													97.03		94.8	86.3	98.8	95.2
29	12/12/2008	Short Term Stover		4.58	1.54	3.04	2.28	1.03	1.25	19.97	2.56	NA	7.41		12.33		NA	NA	1.21	3.21	0		2.86													NA		94.8	86.3	98.8	95.2
30	12/12/2008	Short Term Stover		4.75	1.5	3.25	2.28	1.04	1.24	19.68	2.73	22.41	7.41		12.29		34.06	19.22	1.02	2.59	0		2.69													96.82		94.8	86.3	98.8	95.2
31	12/12/2008	Short Term Stover		4.82	1.58	3.24	2.28	1.03	1.25	19.98	2.49	22.47	7.56		12.27		33.92	19.08	1.1	2.67	0		2.62													96.74		94.8	86.3	98.8	95.2
32	12/12/2008	Short Term Stover		4.84	1.5	3.34	2.28	1.07	1.21	19.97	2.68	22.65	7.36		12.14		33.65	19.05	1.08	2.64	0		2.68													96.46		94.8	86.3	98.8	95.2
33	12/12/2008	Short Term Stover		4.75	1.46	3.29	2.28	1.14	1.14	20.11	2.58	22.69	7.51		12.43		33.85	19	1.09	2.69	0		2.67													97.02		94.8	86.3	98.8	95.2
34	12/12/2008	Short Term Stover		4.96	1.61	3.35	2.28	1.07	1.21	19.9	2.52	22.42	7.32		12.39		34.02	19.09	1.09	2.69	0		2.64													97.02		94.8	86.3	98.8	95.2
35	12/12/2008	Short Term Stover		4.87	1.54	3.33	2.28	1	1.28	19.68	2.59	22.27	7.51		12.17		34.25	19.06	1.13	2.77	0		2.67													96.86		94.8	86.3	98.8	95.2
36	12/12/2008	Short Term Stover		4.84	1.47	3.37	2.28	1	1.28	19.92	2.55	22.47	7.12		12.16		33.88	19	1.11	2.73	0		2.66													96.48		94.8	86.3	98.8	95.2
37	12/12/2008	Short Term Stover		4.69	1.88	2.81	2.28	1.13	1.15	20.51	2.6	23.11	7.36		12.18		33.46	19.14	0.96	2.47	0		3.18													97.51		95.6	89.3	99	98.1
38	12/12/2008	Short Term Stover		4.6	1.76	2.84	2.28	1.17	1.11	20.18	2.58	22.76	7.25		12.18		33.97	19.53	1.08	2.6	0		3.19													98.24		95.6	89.3	99	98.1
39	12/12/2008	Short Term Stover		4.37	1.9	2.47	2.28	1.13	1.15	20.45	2.66	23.11	7.17		11.93		33.61	19.14	1.05	2.6	0		3.17													97.64		95.6	89.3	99	98.1
40	12/12/2008	Short Term Stover		4.49	1.79	2.7	2.28	1.09	1.19	18.25	2.69	20.94	7.02		12.22		34.88	19.79	1.08	2.67	0		3.1													97.56		95.6	89.3	99	98.1
41	12/12/2008	Short Term Stover		4.58	1.97	2.61	2.28	1.19	1.09	NA	2.55	NA	7.21		NA		NA	NA	1.14	2.81	0		3.37													NA		95.6	89.3	99	98.1
42	12/12/2008	Short Term Stover		4.77	1.75	3.02	2.28	1.11	1.17	NA	2.57	NA	7.22		12.7		NA	NA	1.06	2.65	0		3.33													NA		95.6	89.3	99	98.1
43	12/12/2008	Short Term Stover		4.6	1.65	2.95	2.28	1.14	1.14	NA	2.57	NA	7.22		12.48		35.11	NA	1.1	2.69	0		3.34													NA		95.6	89.3	99	98.1
44	12/12/2008	Short Term Stover		4.54	1.74	2.8	2.28	1.13	1.15	18.15	2.62	20.77	7.22		12.28		34.69	19.67	1.05	2.63	0		3.19													97.15		95.6	89.3	99	98.1
45	12/12/2008	Short Term Stover		4.37	1.72	2.65	2.28	1.11	1.17	19.88	2.59	22.47	7.18		12.21		34.02	19.51	1.02	2.59	0		3.14													97.79		95.6	89.3	99	98.1
46	12/12/2008	Short Term Stover		4.66	1.7	2.96	2.28	1.12	1.16	19.22	2.29	21.51	7.14		12.27		34.38	19.58	0.97	2.56	0		3.04													97.13		95.6	89.3	99	98.1
47	12/12/2008	Short Term Stover		4.48	1.82	2.66	2.28	1.08	1.2	19.15	2.52	NA	7.21		NA		32.9	18.92	0.99	2.58	0		2.85													NA		95.6	89.3	99	98.1
48	12/12/2008	Short Term Stover		4.69	1.62	3.07	2.28	1.04	1.24	19.61	2.58	22.19	7.42		12.29		34.48	19.83	1.04	2.6	0		2.96													98.05		95.6	89.3	99	98.1
49	12/17/2008	Short Term Stover		4.76	2.04	2.72	2.28	0.98	1.3	18.7	2.58	NA	7.75		12.53		NA	19.57	1.13	2.68	0		2.72													NA		96.2	89.9	97.6	98.3
50	12/17/2008	Short Term Stover		4.58	2.16	2.42	2.28	1.1	1.18	20.45	2.57	23.02	7.71		12.24		33.64	18.94	1.11	2.58	0		2.71													97.5		96.2	89.9	97.6	98.3
51	12/17/2008	Short Term Stover		4.52	2.05	2.47	2.28	1.05	1.23	19.08	2.58	21.66	7.57		12.23		34.37	19.42	1.14	2.7	0		2.77													97.39		96.2	89.9	97.6	98.3
52	12/17/2008	Short Term Stover		4.63	1.9	2.73	2.28	1	1.28	19.42	2.56	21.98	7.56		12.29		34.03	19.26	1.11	2.64	0		2.76													96.97		96.2	89.9	97.6	98.3
53	12/17/2008	Short Term Stover		4.51	2.03	2.48	2.28	1.08	1.2	NA	2.73	NA	7.64		12.62		35.43	19.96	1.14	2.7	0		2.82													NA		96.2	89.9	97.6	98.3
54	12/17/2008	Short Term Stover		4.53	1.84	2.69	2.28	1.11	1.17	19.49	2.59	22.08	7.64		12.2		34.31	19.33	1.1	2.63	0		2.75													97.35		96.2	89.9	97.6	98.3
55	12/17/2008	Short Term Stover		4.53	1.86	2.67	2.28	1.1	1.18	NA	2.58	NA	7.56		12.39		35.19	19.66	1.1	2.67	0		2.77													NA		96.2	89.9	97.6	98.3
56	12/17/2008	Short Term Stover		4.5	1.69	2.81	2.28	1.06	1.22	NA	2.53	NA	7.58		12.45		35.01	19.93	1.07	2.64	0		2.81													NA		96.2	89.9	97.6	98.3
57	12/17/2008	Short Term Stover		4.57	1.61	2.96	2.28	1.11	1.17	19.52	2.61	22.13	7.52		12.19		34.16	19.09	1.05	2.55	0		2.7													96.59		96.2	89.9	97.6	98.3
58	12/17/2008	Short Term Stover		4.63	1.69	2.94	2.28	1.07	1.21	NA	2.54	NA	7.54		12.57		35.22	20.07	0.95	2.57	0		2.79													NA		96.2	89.9	97.6	98.3
59	12/17/2008	Short Term Stover		4.73	1.52	3.21	2.28	1	1.28	19.47	2.56	22.03	7.51		12.33		33.99	19.39	0.93	2.47	0		2.71													96.37		96.2	89.9	97.6	98.3
60	12/17/2008	Short Term Stover		4.48	1.52	2.96	2.28	1.03	1.25	19.89	2.6	22.49	7.45		12.15		33.92	19.1	1.03	2.54	0		2.69													96.47		96.2	89.9	97.6	98.3
61	1/6/2009	Short Term Stover		4.9	1.6	3.3	2.28	1.03	1.25	19.16	2.54	21.7	8.08		12.46		34.82	19.74	1.02	1.99	0		3.09													97.45		95.4	89.2	96.1	95.5
62	1/6/2009	Short Term Stover		4.81	1.58	3.23	2.16	1.1	1.06	20.01	2.56	22.57	7.78		12.24		34.08	19.33	1	2.04	0		3.2													97.14		95.4	89.2	96.1	95.5
63	1/6/2009	Short Term Stover		4.83	1.62	3.21	2.25	1.02	1.23	20.59	2.61	23.2	7.74		12.38		34.05	19.22	1.07	2.02	0		3													97.58		95.4	89.2	96.1	95.5
64	1/6/2009	Short Term Stover		4.82	1.64	3.18	2.28	1.05	1.23	20.44	2.58	23.02	7.64		12.13		34.05	19.3	1.06	2.05	0		3.03													97.33		95.4	89.2	96.1	95.5
65	1/6/2009	Short Term Stover		4.92	1.61	3.31	2.33	1.03	1.3	20.16	2.59	22.75	7.67		12.07		34.14	19.43	1.04	2.06	0		3.33													97.46		95.4	89.2	96.1	95.5
66	1/6/2009	Short Term Stover		4.79	1.51	3.28	2.35	1.12	1.23	20.5	2.57	23.07	7.68		12.36		34.13	19.3	1.03	2.04	0		3.05													97.61		95.4	89.2	96.1	95.5
67	1/6/2009	Short Term Stover		4.72	1.72	3	2.35	1.09	1.26	20.79	2.53	23.32	7.67		12.14		33.84	19.24	1.05	2.07	0		3.05													97.52		95.4	89.2	96.1	95.5
68	1/6/2009	Short Term Stover		4.76	1.58	3.18	2.33	1.05	1.28	20.08	2.56	22.64	7.62		12.31		34.39	19.22	1.05	2.08	0		3.19													97.51		95.4	89.2	96.1	95.5
69	1/6/2009	Short Term Stover		4.82	1.66	3.16	2.25	1.17	1.08	20.14	2.55	22.69	7.37		12.48		34.24	19.31	1.08	2.09	0		3.07													97.79		95.4	89.2	96.1	95.5
70	1/6/2009	Short Term Stover		4.76	1.62	3.14	2.37	1.09	1.28	20.34	2.52	22.86	7.51		12.48		34.22	19.18	1.07	2.1	0		3.25													97.87		95.4	89.2	96.1	95.5
71	1/6/2009	Short Term Stover		4.56	1.71	2.85	2.28	1.18	1.1	19.99	2.53	22.52	7.34		12.24		34.31	19.22	1.06	2.07	0		3.21													97.52		95.4	89.2	96.1	95.5
72	1/6/2009	Short Term Stover		4.64	1.58	3.06	2.33	1.16	1.17	20.07	2.58	22.65	7.38		12.31		34.5	19.27	1.04	2.06	0		3.07													97.64		95.4	89.2	96.1	95.5
73	12/30/2008	Short Term Stover		4.99	1.67	3.32	2.28	1.07	1.21	20.7	2.72	23.42	7.31		12.45		34.38	19.2	0.9	2.48	0		2.84													98.41		95.2	87.2	95.5	96.8
74	12/30/2008	Short Term Stover		5.08	1.63	3.45	2.28	1.07	1.21	20.16	2.75	NA	7.17		12.43		NA	19.82	0.95	2.61	0		2.89													NA		95.2	87.2	95.5	96.8
75	12/30/2008	Short Term Stover		5.11	1.68	3.43	2.28	1.02	1.26	21.18	2.59	23.77	7.45		12.5		34.34	19.21	0.92	2.52	0		2.85													98.81		95.2	87.2	95.5	96.8
76	12/30/2008	Short Term Stover		4.99	1.68	3.31	2.28	1.02	1.26	20.77	2.51	23.28	7.21		12.51		34.37	19.41	0.93	2.49	0		2.79													98.48		95.2	87.2	95.5	96.8
77	12/30/2008	Short Term Stover		4.91	1.58	3.33	2.28	1.1	1.18	20.59	2.48	23.07	7.33		12.61		34.33	19.37	0.92	2.48	0		2.83													98.29		95.2	87.2	95.5	96.8
78	12/30/2008	Short Term Stover		4.97	1.74	3.23	2.28	0.99	1.29	21.01	2.54	23.55	7.3		12.68		34.15	19.07	0.95	2.51	0		2.8													98.44		95.2	87.2	95.5	96.8
79	12/30/2008	Short Term Stover		5.03	1.66	3.37	2.28	1.03	1.25	20.69	2.48	23.17	7.75		12.58		33.98	18.89	0.96	2.55	0		2.78													97.6		95.2	87.2	95.5	96.8
80	12/30/2008	Short Term Stover		5.12	1.71	3.41	2.28	1.07	1.21	20.3	2.57	22.87	7.35		12.34		34.13	19.15	0.91	2.51	0		2.8													97.49		95.2	87.2	95.5	96.8
81	12/30/2008	Short Term Stover		4.88	1.65	3.23	2.28	1.1	1.18	20.8	2.56	23.36	7.35		12.34		33.94	18.97	0.91	2.49	0		2.77													97.53		95.2	87.2	95.5	96.8
82	12/30/2008	Short Term Stover		4.95	1.64	3.31	2.28	1.11	1.17	19.98	2.59	22.57	7.2		12.74		34.32	19.22	0.95	2.57	0		2.82													97.94		95.2	87.2	95.5	96.8
83	12/30/2008	Short Term Stover		5.01	1.66	3.35	2.28	1.03	1.25	20.36	2.63	22.99	7.55		11.99		34.78	19.31	0.95	2.61	0		2.81													98.13		95.2	87.2	95.5	96.8
84	12/30/2008	Short Term Stover		4.85	1.64	3.21	2.28	1.06	1.22	20.38	2.72	23.1	7.31		12.37		34.11	19.06	0.94	2.53	0		2.79													97.6		95.2	87.2	95.5	96.8
85	1/3/2009	Short Term Stover		4.66	1.8	2.86	2.28	0.96	1.32	20	2.57	22.57	6.98		12.18		34.16	19.29	1.25	2.8	0		2.81													97.82		95.8	89.1	95.6	96.1
86	1/3/2009	Short Term Stover		4.59	1.75	2.84	2.28	1.03	1.25	20.16	2.6	22.76	7.1		12.01		34.41	19.44	1.18	2.75	0		2.83													98.16		95.8	89.1	95.6	96.1
87	1/3/2009	Short Term Stover		4.53	1.65	2.88	2.28	1.06	1.22	20.34	2.56	22.9	7.08		12.17		34.31	19.4	1.2	2.75	0		2.86													98.3		95.8	89.1	95.6	96.1
88	1/3/2009	Short Term Stover		4.53	1.75	2.78	2.28	1.05	1.23	18.98	2.54	21.52	6.99		12.39		34.73	19.55	1.22	2.84	0		2.88													97.93		95.8	89.1	95.6	96.1
89	1/3/2009	Short Term Stover		4.72	1.85	2.87	2.28	1.07	1.21	19.16	3.15	22.31	6.79		12.27		34.09	19.17	1.23	2.82	0		2.82													97.63		95.8	89.1	95.6	96.1
90	1/3/2009	Short Term Stover		4.65	1.87	2.78	2.28	1.07	1.21	18.84	3.32	22.16	6.78		12.35		34.24	19.42	1.24	2.8	0		2.83													97.98		95.8	89.1	95.6	96.1
91	1/3/2009	Short Term Stover		4.55	1.67	2.88	2.28	1.07	1.21	19.97	2.74	22.71	6.84		12.21		34.24	19.39	1.22	2.81	0		2.79													98.11		95.8	89.1	95.6	96.1
92	1/3/2009	Short Term Stover		4.42	1.71	2.71	2.28	1.07	1.21	20.12	2.55	22.67	6.89		12.16		34.08	19.14	1.19	2.79	0		2.78													97.59		95.8	89.1	95.6	96.1
93	1/3/2009	Short Term Stover		4.55	1.63	2.92	2.28	1.07	1.21	20.14	2.6	22.74	6.9		12.08		34.1	19.28	1.22	2.78	0		2.77													97.67		95.8	89.1	95.6	96.1
94	1/3/2009	Short Term Stover		4.75	1.66	3.09	2.28	0.99	1.29	20.38	2.52	22.9	7.08		12.14		33.87	19.33	1.05	2.66	0		2.72													97.32		95.8	89.1	95.6	96.1
95	1/3/2009	Short Term Stover		4.67	1.7	2.97	2.28	1	1.28	20.07	2.58	22.65	6.99		12.26		33.96	19.28	1.06	2.68	0		2.76													97.35		95.8	89.1	95.6	96.1
96	1/3/2009	Short Term Stover		4.61	1.56	3.05	2.28	0.99	1.29	20.42	2.57	22.99	7.06		12.06		34.43	19.49	1.09	2.67	0		2.72													98		95.8	89.1	95.6	96.1
97	1/5/2009	Short Term Stover		5.12	1.69	3.43	2	1.06	0.94	20.58	2.63	23.21	7.82		12.08		34.03	19.02	1.04	2.5	0		2.66													97.29		95.1	86.6	98.3	98
98	1/5/2009	Short Term Stover		5.03	1.68	3.35	2	1.06	0.94	20.26	2.65	22.91	7.5		12.25		34.14	18.99	1.06	2.55	0		2.69													97.33		95.1	86.6	98.3	98
99	1/5/2009	Short Term Stover		4.96	1.64	3.32	2	1.06	0.94	20.37	2.7	23.07	7.58		12.22		34.05	19.25	1.07	2.55	0		2.73													97.64		95.1	86.6	98.3	98
100	1/5/2009	Short Term Stover		5	1.66	3.34	2	1	1	19.78	2.61	22.39	7.23		12.32		34.32	19.16	1.06	2.53	0		2.69													97.13		95.1	86.6	98.3	98
101	1/5/2009	Short Term Stover		4.99	1.67	3.32	2	1.14	0.86	19.92	2.56	22.48	7.29		12.3		34.38	19.16	1.06	2.58	0		2.8													97.57		95.1	86.6	98.3	98
102	1/5/2009	Short Term Stover		4.96	1.64	3.32	2	1.1	0.9	20.26	2.67	22.93	7.32		12.18		33.87	18.84	1.02	2.51	0		2.75													96.84		95.1	86.6	98.3	98
103	1/5/2009	Short Term Stover		4.96	1.62	3.34	2	1.07	0.93	19.95	2.59	22.54	7.27		12.34		34.03	19.03	1.04	2.56	0		2.74													96.97		95.1	86.6	98.3	98
104	1/5/2009	Short Term Stover		4.96	1.69	3.27	2	1.06	0.94	20.27	2.61	22.88	7.43		12.22		33.64	18.89	0.98	2.48	0		2.7													96.54		95.1	86.6	98.3	98
105	1/5/2009	Short Term Stover		4.99	1.64	3.35	2	1.04	0.96	19.51	2.67	22.18	7.01		12.36		34.34	18.84	1.06	2.57	0		2.72													96.75		95.1	86.6	98.3	98
106	1/5/2009	Short Term Stover		4.96	1.65	3.31	2	1.1	0.9	19.89	2.64	22.53	7.21		12.31		34.08	18.8	1.06	2.51	0		2.66													96.7		95.1	86.6	98.3	98
107	1/5/2009	Short Term Stover		4.96	1.63	3.33	2	1.03	0.97	20.34	2.59	22.93	7.38		12.25		33.72	18.73	1.07	2.53	0		2.72													96.61		95.1	86.6	98.3	98
108	1/5/2009	Short Term Stover		4.95	1.67	3.28	2	1.07	0.93	19.94	2.69	NA	7.18		12.21		NA	NA	1.13	2.68	0		2.79													NA		95.1	86.6	98.3	98
109	1/6/2009	Short Term Stover		5.07	1.77	3.3	2	1.17	0.83	20.79	2.45	23.24	6.88		12.05		33.6	19.08	0.9	2.54	0		2.63													96.98		94.8	85.9	97.6	95.1
110	1/6/2009	Short Term Stover		4.97	1.59	3.38	2	1.13	0.87	20.34	2.64	22.98	7.33		12.35		33.72	19.23	0.89	2.53	0		2.66													97.08		94.8	85.9	97.6	95.1
111	1/6/2009	Short Term Stover		5.01	1.73	3.28	2	1.13	0.87	20.47	2.62	23.09	7.25		12.05		33.65	19.47	0.9	2.58	0		2.62													97.22		94.8	85.9	97.6	95.1
112	1/6/2009	Short Term Stover		4.98	1.7	3.28	2	1.14	0.86	20.09	2.57	22.66	7.18		12.13		33.68	19.38	0.83	2.53	0		2.62													96.67		94.8	85.9	97.6	95.1
113	1/6/2009	Short Term Stover		4.98	1.71	3.27	2	1.09	0.91	20.85	2.8	23.65	7.62		12.09		32.9	18.95	0.95	2.57	0		2.64													96.55		94.8	85.9	97.6	95.1
114	1/6/2009	Short Term Stover		5	1.72	3.28	2	1.06	0.94	20.3	2.57	22.87	7.27		12.28		33.54	19.15	0.85	2.52	0		2.73													96.72		94.8	85.9	97.6	95.1
115	1/6/2009	Short Term Stover		4.99	1.69	3.3	2	1.17	0.83	20.12	2.59	22.71	7.18		12.25		33.57	19.2	0.91	2.61	0		2.66													96.77		94.8	85.9	97.6	95.1
116	1/6/2009	Short Term Stover		4.89	1.78	3.11	2	1.14	0.86	20.32	2.55	22.87	7.13		12.11		33.39	19.35	0.89	2.57	0		2.61													96.71		94.8	85.9	97.6	95.1
117	1/6/2009	Short Term Stover		5	1.69	3.31	2	1.14	0.86	20.18	2.6	22.78	7.16		12.14		33.67	19.21	0.88	2.58	0		2.6													96.69		94.8	85.9	97.6	95.1
118	1/6/2009	Short Term Stover		4.93	1.71	3.22	2	1.11	0.89	19.94	2.51	22.45	6.94		12.11		33.46	19.31	0.87	2.54	0		2.69													96.25		94.8	85.9	97.6	95.1
119	1/6/2009	Short Term Stover		4.96	1.67	3.29	2	1.14	0.86	20.03	2.76	22.79	7.17		12.06		33.4	19.17	0.84	2.52	0		2.58													96.17		94.8	85.9	97.6	95.1
120	1/8/2009	Short Term Stover		4.77	1.65	3.12	2.28	1.11	1.17	19.41	2.07	21.48	6.83		12.48		33.8	19.19	0.93	2.51	0		2.79													95.94		95.5	87.4	98.9	96.1
121	1/8/2009	Short Term Stover		5	1.58	3.42	2.28	1.11	1.17	19.44	2.62	22.06	6.73		12.5		33.75	19.16	0.95	2.48	0		2.76													96.35		95.5	87.4	98.9	96.1
122	1/8/2009	Short Term Stover		5.05	1.58	3.47	2.28	1.04	1.24	19.52	2.42	21.94	7.19		12.6		33.44	19	0.93	2.42	0		2.71													95.66		95.5	87.4	98.9	96.1
123	1/8/2009	Short Term Stover		4.93	1.74	3.19	2.28	1.08	1.2	19.43	2.51	21.94	7.04		12.4		34.7	19.76	0.93	2.49	0		2.75													97.79		95.5	87.4	98.9	96.1
124	1/8/2009	Short Term Stover		4.93	1.56	3.37	2.28	1.04	1.24	19.45	2.59	22.04	6.98		12.37		33.68	19	0.9	2.4	0		2.71													95.7		95.5	87.4	98.9	96.1
125	1/8/2009	Short Term Stover		5	1.64	3.36	2.28	1.14	1.14	19.77	2.39	22.16	7.08		12.29		33.35	18.84	0.99	2.5	0		2.72													95.63		95.5	87.4	98.9	96.1
126	1/8/2009	Short Term Stover		4.89	1.76	3.13	2.28	1.11	1.17	19.99	2.39	22.38	7.08		12.42		33.43	19.01	0.93	2.47	0		2.76													96.27		95.5	87.4	98.9	96.1
127	1/8/2009	Short Term Stover		4.85	1.72	3.13	2.28	1.11	1.17	19.79	2.45	22.24	6.87		12.59		33.84	19.12	0.93	2.48	0		2.75													96.78		95.5	87.4	98.9	96.1
128	1/8/2009	Short Term Stover		4.83	1.65	3.18	2.28	1.11	1.17	19.75	2.4	22.15	7.03		12.42		33.72	19.07	0.96	2.48	0		2.75													96.31		95.5	87.4	98.9	96.1
129	1/8/2009	Short Term Stover		4.93	1.68	3.25	2.28	1.15	1.13	19.38	2.46	21.84	6.67		12.56		33.83	18.84	0.86	2.45	0		2.72													95.93		95.5	87.4	98.9	96.1
130	1/8/2009	Short Term Stover		4.88	1.61	3.27	2.28	1.18	1.1	19.7	2.59	22.29	6.97		12.28		33.7	18.98	0.9	2.43	0		2.75													96.12		95.5	87.4	98.9	96.1
131	1/8/2009	Short Term Stover		4.86	1.72	3.14	2.28	1.18	1.1	19.87	2.6	22.47	6.85		12.36		33.37	18.88	0.96	2.56	0		2.75													96.25		95.5	87.4	98.9	96.1
132	1/14/2009	Short Term Stover		4.44	1.74	2.7	2.28	0	2.28	19.49	2.38	21.87	8.61		12.38		33.72	19.15	1.11	2.59	0		4.29													96.85		96.8	90.2	95.8	103.5
133	1/14/2009	Short Term Stover		4.11	1.77	2.34	2.28	0	2.28	19.39	2.53	21.92	9.35		12.4		33.84	18.92	1.2	2.68	0		3.99													96.72		96.8	90.2	95.8	103.5
134	1/14/2009	Short Term Stover		4.48	1.56	2.92	2.28	0	2.28	20.06	2.59	22.65	8.57		12.3		33.33	18.68	1.14	2.68	0		3.95													96.29		96.8	90.2	95.8	103.5
135	1/14/2009	Short Term Stover		4.39	1.69	2.7	2.28	0	2.28	20.66	2.71	23.37	7.89		12.32		32.87	18.56	1.2	2.74	0		3.83													96.58		96.8	90.2	95.8	103.5
136	1/14/2009	Short Term Stover		4.54	1.68	2.86	2.28	0	2.28	20.74	2.62	23.36	7.85		12.3		32.95	18.61	1.16	2.72	0		3.58													96.36		96.8	90.2	95.8	103.5
137	1/14/2009	Short Term Stover		4.59	1.78	2.81	2.28	0	2.28	20.33	2.6	22.93	7.95		12.31		33.23	18.8	1.07	2.63	0		3.44													96.19		96.8	90.2	95.8	103.5
138	1/14/2009	Short Term Stover		4.71	1.68	3.03	2.28	0	2.28	20.51	2.54	23.05	6.48		12.35		33.29	18.67	1.19	2.77	0		3.4													96.4		96.8	90.2	95.8	103.5
139	1/14/2009	Short Term Stover		4.32	1.7	2.62	2.28	0	2.28	20.02	2.61	22.63	6.07		12.48		33.4	18.68	1.2	2.68	0		3.34													96.11		96.8	90.2	95.8	103.5
140	1/14/2009	Short Term Stover		4.63	1.6	3.03	2.28	0	2.28	20.01	2.61	22.62	6.23		12.48		33.33	18.44	1.02	2.28	0		3.28													95.05		96.8	90.2	95.8	103.5
141	1/14/2009	Short Term Stover		4.22	1.63	2.59	2.28	0	2.28	20.54	2.58	23.12	6.45		12.54		32.87	18.49	1.08	2.21	0		3.15													95.09		96.8	90.2	95.8	103.5
142	1/14/2009	Short Term Stover		4.33	1.67	2.66	2.28	0	2.28	20.35	2.65	23	6.24		12.29		33.06	18.58	1.09	2.18	0		3.16													95.03		96.8	90.2	95.8	103.5
143	1/23/2009	Short Term Stover		4.84	1.57	3.27	2.28	0	2.28	20.2	2.06	22.26	6.54		12.22		33.93	19.33	1.18	2.52	0		2.6													95.61		96.4	89	98	104.9
144	1/23/2009	Short Term Stover		4.67	1.72	2.95	2.28	0	2.28	NA	2.44	NA	5.35		12.5		34.48	19.63	1.13	2.34	0		2.64													NA		96.4	89	98	104.9
145	1/23/2009	Short Term Stover		4.86	1.65	3.21	2.28	0	2.28	18.61	2.46	21.07	6.75		12.29		34.31	19.11	1.08	2.4	0		2.76													94.67		96.4	89	98	104.9
146	1/23/2009	Short Term Stover		4.75	1.65	3.1	2.28	0	2.28	18.78	2.54	21.32	6.63		12.18		34.11	19.5	1.27	2.41	0		2.71													95.15		96.4	89	98	104.9
147	1/23/2009	Short Term Stover		4.65	1.77	2.88	2.28	0	2.28	18.84	2.55	21.39	6.71		12.11		33.99	19.49	1.29	2.21	0		2.82													95.07		96.4	89	98	104.9
148	1/23/2009	Short Term Stover		4.64	1.72	2.92	2.28	0	2.28	NA	2.4	NA	6.31		12.49		34.67	19.64	1.22	2.35	0		2.89													NA		96.4	89	98	104.9
149	1/23/2009	Short Term Stover		4.76	1.63	3.13	2.28	0	2.28	18.63	2.38	21.01	6.56		12.34		34.38	19.47	1.33	2.06	0		2.75													94.97		96.4	89	98	104.9
150	1/23/2009	Short Term Stover		4.69	1.62	3.07	2.28	0	2.28	19.39	2.6	21.99	6.48		12.1		33.64	19.25	1.2	2.02	0		2.65													94.47		96.4	89	98	104.9
151	1/23/2009	Short Term Stover		4.77	1.72	3.05	2.28	0	2.28	19.51	2.65	22.16	6.61		12.13		33.55	18.91	1.29	1.89	0		2.75													94.4		96.4	89	98	104.9
152	1/23/2009	Short Term Stover		4.82	1.64	3.18	2.28	0	2.28	19.61	2.52	22.13	6.58		12.16		33.58	19.05	1.28	2.13	0		2.48													94.45		96.4	89	98	104.9
153	1/23/2009	Short Term Stover		4.76	1.69	3.07	2.28	0	2.28	19.8	2.63	22.43	6.79		11.95		33.51	19.16	1.22	1.95	0		2.52													94.43		96.4	89	98	104.9
154	1/23/2009	Short Term Stover		4.85	1.77	3.08	2.28	0	2.28	19.75	2.64	22.39	6.76		12.1		33.38	19.04	1.23	2.14	0		2.51													94.56		96.4	89	98	104.9
1		Short Term Bagasse		3.91	2.81	1.11		0.52		3.75	1.74	5.49	0.84	5.14	25.38	21.72	39.59	21.51	0.76	1.8	0		3.34													101.06
2		Short Term Bagasse		3.81	3.39	0.42		0.61		3.76	1.78	5.54	0.76	3.81	24.48	22.1	38.44	21.65	0.74	1.89	0		3.36													100.02
3		Short Term Bagasse		4.02	3.41	0.62		0.43		3.79	1.81	5.6	0.95	4.76	24.9	21.62	39.17	21.94	0.83	1.93	0		3.11													101.08
4		Short Term Bagasse		3.72	3.28	0.44		0.56		3.71	1.89	5.6	0.82	3.94	24.27	21.77	39.76	22.58	0.77	1.93	0		3.55													102.91
5		Short Term Bagasse		3.91	3.46	0.45		0.47		4.72	2.26	6.98	1.14	3.67	23.83	21.94	38.69	21.56	0.7	1.87	0		3.26													100.63
6		Short Term Bagasse		4.06	3.59	0.47		0		3.8	1.84	5.64	0.79	4.82	25	21.67	38.59	21.44	0.31	1.77	0		3.17													99.51
7		Short Term Bagasse		3.89	3	0.89		0		3.8	1.84	5.64	0.84	3.91	24.57	22.13	40.06	22.34	0.76	1.43	0		3.6													101.4
8		Short Term Bagasse		3.85	3.34	0.51		0.56		3.76	1.81	5.57	0.42	4.77	25.36	22.08	38.89	21.77	0.7	1.8	0		3.28													101.87
9		Short Term Bagasse		4.24	3.65	0.59		0.43		3.76	1.88	5.65	0.4	3.89	24.26	21.83	38.9	21.99	0.86	2.09	0		3.65													101.25
10		Short Term Bagasse		3.8	3.61	0.19		0.56		3.87	2.11	5.98	0.91	4.64	25	21.96	38.35	21.3	0.77	1.82	0		3.18													100.57
11		Short Term Bagasse		3.86	3.64	0.22		0.52		3.77	1.94	5.71	0.45	4.8	24.95	21.66	38.57	21.83	0.63	1.86	0		3.09													100.75
12		Short Term Bagasse		3.6	3.33	0.26		0.57		3.64	1.78	5.42	0.84	4.76	25.15	21.84	39.19	21.63	0.69	1.74	0		3.17													101.5
13		Short Term Bagasse		3.63	3.18	0.45		0		3.76	1.84	5.6	0.34	3.92	24.44	21.97	38.7	21.55	0.85	1.55	0		3.79													99.66
14		Short Term Bagasse		3.84	3.43	0.41		0		3.54	1.88	5.42	0.24	4.1	25	22.33	38.47	21.88	1.13	1.15	0		2.98													99.47
[truncated: 20 more columns]
