# Supplementary material for: Long-term variability in sugarcane bagasse feedstock compositional methods: sources and magnitude of analytical variability
Source: Biotechnol Biofuels. 2016 Oct 18;9:223. doi: 10.1186/s13068-016-0621-z (PMC5069941; doi:10.1186/s13068-016-0621-z)
Supplement: Supplementary file 2 — Additional file 2. “R” code used to analyze data file. [file 13068_2016_621_MOESM2_ESM.r]

# call necessary packages
require(ggplot2)
require(plyr)
require(xlsx)
require(stats)

################################################################
# set the working directory (where all the data exist)
#
theWD	<-"C:/Users/dtemplet/Documents/Biomass Analysis Team (BAT)/FY'15/Long term bagasse paper"
setwd(theWD)

#Load the Data and create the necessary dataframes.
#
theFile	<-"Bagasse Flat File V2 supplemental info.csv" # Complete Paper Data Set + 2010 RR#2 data
Data	<-read.csv(theFile,fill=FALSE,header=T) 

#################################################################
# Format data types to calculate correctly
#
Data$SubmissionDate <- as.Date(Data$SubmissionDate,format="%m/%d/%Y") # capital %Y is important!
Data$SAsh <- as.numeric(as.character(Data$SAsh))
# Data$SRSGlu <- as.numeric(as.character(Data$SRSGlu))
# Data$SRSxyl <- as.numeric(as.character(Data$SRSxyl))
# Data$SRSarab <- as.numeric(as.character(Data$SRSarab))
# Data$Lab <- as.numeric(as.character(Data$Lab))
Data$WholeorTotalProtein <- as.numeric(as.character(Data$WholeorTotalProtein))
Data$EFSTotal <- as.numeric(as.character(Data$EFSTotal))
Data$AnalystNum <- as.factor(Data$AnalystNum)
Data$AnalystNum2 <- as.factor(Data$AnalystNum2)

###############################################                                            
# Define Data subsets
#
RR <- Data[Data$dataType=="Bagasse RR",] #Round Robin data. Multiple replicates of bulk extracted bagasse run in 1 lab. EF basis. ST RR set
Inter <- Data[Data$dataType=="Extracted bagasse",] #Intermediate data on extractives free basis. Bulk extracted bagasse  LT EF data set
Whole <- Data[Data$dataType=="Whole Bagasse",] #whole (including extractives data). individually extracted. LT Whole data set
Fred <- Data[1:484,] # RR + Inter + whole data sets
STStover <- Data[Data$dataType=="Short Term Stover",] # 2010 ST Stover data set-previously published
STBagasse <- Data[Data$dataType=="Short Term Bagasse",] # 2010 ST Bagasse data set-previously published
combined <- Data[Data$dataType!="Bagasse RR",] #Inter + Whole(back calculated to EF basis) not including RR data
CombAnalyst <- combined[combined$AnalystNum2!="",] # eliminate data not associated with an analyst
CombAnalyst <- CombAnalyst[complete.cases(combined$AnalystNum2),]
CombAnalyst <- CombAnalyst[!is.na(CombAnalyst$AnalystNum2),]
WholeAnalyst <- Whole[!is.na(Whole$AnalystNum2),]
InterAnalyst <- Inter[!is.na(Inter$AnalystNum2),]

###############################################
##Functions defined
#
# Define function to make a nice "control chart"
# thePlot(theData$Glucan,"title")
# borrowed from Ed Wolfrum

thePlot<-function(x,y,theMain,theXlab="Sample",...){
	theFactor=1.2 #This is the factor for the zoom on the y axis
	theRange=sd(y,na.rm=TRUE)  #range is the Standard Deviation
	#j <- fivenum(y,na.rm=TRUE)
	theMean<-mean(y,na.rm=T)
	UWL <-   theMean+theRange*2  #mean plus 2x standard deviation
	LWL <-   theMean-theRange*2	
	theMax<- theMean+theRange*3  #mean plus 3x standard deviation
	theMin<- theMean-theRange*3
	plot(x,y,type="p",ylim=c(theMin-sd(y,na.rm=T)*theFactor,theMax+sd(y,na.rm=T)*theFactor),main=theMain,ylab="% dry weight",xlab=theXlab,pch=20)
	abline(h=theMean,col="green", lwd=2)
	abline(h=UWL,col="red",lty="dashed")
	abline(h=LWL,col="red",lty="dashed")
	abline(h=theMax,col="red")
	abline(h=theMin,col="red")
	#text(length(x)*.3,theMax,labels=paste("mean=",format(round(mean(x,na.rm=T),1),nsmall=1)," SD=",format(sd(x,na.rm=T),digits=2)),pos=3)
}

# Define pooled standard deviation function
# Adapted from Lieve Laurens, Ed W. via Justin

SDp<-function(theColumn,theFactor){
  diffs       <- unlist(sapply(split(theColumn, theFactor), function(x) x-mean(x,na.rm=T)))
  df          <- unlist(sapply(split(theColumn, theFactor), function(x) length(x) - 1))
  SDp<-sqrt(sum(diffs^2,na.rm=T)/sum(df,na.rm=T))
  SDp
}

#############################################
#
#Create tables that shows the Mean, Stdev, Pooled SD, and relative SDs
#
# TABLE 1  - ST-RR data 
#
theMean	<-sapply(RR[,25:37],mean,na.rm=T)	#Column numbers chosen to represent only the Extractives free data
theSD	<-sapply(RR[,25:37],sd,na.rm=T)
theNum	<-apply(RR[,25:37],2,function(x) sum(!is.na(x)))
theSDp	<-apply(RR[,25:37],2,SDp,as.factor(RR$AnalystNum2))
RSD <- theSD / theMean 
RpSD <- theSDp / theMean
theTable1		<-data.frame(theMean, theSD, theSDp, theNum, RSD, RpSD)
names(theTable1)<-c("Mean", "SD", "PooledSD", "N" , "RSD", "RpSD")
#
# TABLE 2 - LT-EF data (intermediate) 
theMean	<-sapply(Inter[,25:37],mean,na.rm=T)	#Column numbers chosen to represent only the Extractives free data
theSD	<-sapply(Inter[,25:37],sd,na.rm=T)
theNum	<-apply(Inter[,25:37],2,function(x) sum(!is.na(x)))
theSDp	<-apply(Inter[,25:37],2,SDp,as.factor(Inter$AnalystNum2))
RSD <- theSD / theMean
RpSD <- theSDp / theMean 
theTable2		<-data.frame(theMean, theSD, theSDp, theNum, RSD, RpSD)
names(theTable2)<-c("Mean", "SD", "PooledSD", "N" , "RSD", "RpSD")
#
# TABLE 3 - LT-IE (whole or as received) bagasse data 
theMean	<-sapply(Whole[,5:37],mean,na.rm=T)  #column numbers chosen to represent only the Whole bagasse data
theSD	<-sapply(Whole[,5:37],sd,na.rm=T)
theNum	<-apply(Whole[,5:37],2,function(x) sum(!is.na(x)))
theSDp	<-apply(Whole[,5:37],2,SDp,as.factor(Whole$AnalystNum2)) 
RSD <- theSD / theMean
RpSD <- theSDp / theMean
theTable3		<-data.frame(theMean, theSD, theSDp, theNum, RSD, RpSD)
names(theTable3)<-c("Mean", "SD", "PooledSD", "N" , "RSD", "RpSD")


#Tables of Summary Statistics Saved as txt files
write.table(theTable1,file="TableRR supplemental.txt",sep=",")
write.table(theTable2,file="Table LT-EF supplemental.txt",sep=",")
write.table(theTable3,file="TableWhole supplemental.txt",sep=",")
#
######################################################
##Figures
#
###  FIGURE 1
# ST-RR data set by analyst (anonymously) #+ theme_bw() for white chart background
#+ geom_hline(yintercept = mean(RR$EFSGlucan))
ggplot(data=RR, aes(x=(AnalystNum2), y=EFSGlucan)) + geom_blank() +  
    geom_rect(aes(xmin = 0, xmax = 8, ymin = (mean(RR$EFSGlucan, na.rm = TRUE)) - 2*(sd(RR$EFSGlucan, na.rm = TRUE)), ymax = (mean(RR$EFSGlucan, na.rm = TRUE)) + 2*(sd(RR$EFSGlucan, na.rm = TRUE))), fill = "light grey") +
    geom_hline(yintercept = mean(RR$EFSGlucan, na.rm = TRUE)) +
    geom_boxplot(outlier.size=0)  + geom_jitter()  + theme_bw()  +labs(title="ST-RR Glucan", x="analyst", y="% dry weight (extractives-free basis)")  
ggplot(data=RR, aes(x=(AnalystNum2), y=EFSXylan)) + geom_blank() +
    geom_rect(aes(xmin = 0, xmax = 8, ymin = (mean(RR$EFSXylan, na.rm = TRUE)) - 2*(sd(RR$EFSXylan, na.rm = TRUE)), ymax = (mean(RR$EFSXylan, na.rm = TRUE)) + 2*(sd(RR$EFSXylan, na.rm = TRUE))), fill = "light grey") + 
    geom_hline(yintercept = mean(RR$EFSXylan, na.rm = TRUE)) +
    geom_boxplot(outlier.size=0) +  geom_jitter()   + theme_bw() + labs(title="ST-RR Xylan", x="analyst", y="% dry weight (extractives-free basis)")  
ggplot(data=RR, aes(x=(AnalystNum2), y=EFSLignin)) + geom_blank() +
    geom_rect(aes(xmin = 0, xmax = 8, ymin = (mean(RR$EFSLignin, na.rm = TRUE)) - 2*(sd(RR$EFSLignin, na.rm = TRUE)), ymax = (mean(RR$EFSLignin, na.rm = TRUE)) + 2*(sd(RR$EFSLignin, na.rm = TRUE))), fill = "light grey") + 
    geom_hline(yintercept = mean(RR$EFSLignin, na.rm = TRUE)) +
    geom_boxplot(outlier.size=0) +  geom_jitter()   + theme_bw() + labs(title="ST-RR Total Lignin", x="analyst", y="% dry weight (extractives-free basis)")  
ggplot(data=RR, aes(x=(AnalystNum2), y=EFSTotal))   + geom_blank() +
    geom_rect(aes(xmin = 0, xmax = 8, ymin = (mean(RR$EFSTotal, na.rm = TRUE)) - 2*(sd(RR$EFSTotal, na.rm = TRUE)), ymax = (mean(RR$EFSTotal, na.rm = TRUE)) + 2*(sd(RR$EFSTotal, na.rm = TRUE))), fill = "light grey") + 
    geom_hline(yintercept = mean(RR$EFSTotal, na.rm = TRUE)) +
    geom_boxplot(outlier.size=0) + geom_jitter()    + theme_bw() + labs(title="ST-RR Total Component Closure", x="analyst", y="% dry weight (extractives-free basis)")  


# FIGURE 2
# intermediate data
par(mfrow=c(3,2),mar=c(3,4.1,2,0), cex.lab=1.1, cex.axis=1.0, las=0)
thePlot(Inter$SubmissionDate,Inter$EFSAsh,theMain="LT-EF Ash",theXlab="")
thePlot(Inter$SubmissionDate,Inter$EFSGlucan,theMain="LT-EF Glucan",theXlab="")
thePlot(Inter$SubmissionDate,Inter$EFSXylan,theMain="LT-EF Xylan",theXlab="")
thePlot(Inter$SubmissionDate,Inter$EFSLignin,theMain="LT-EF Total Lignin",theXlab="")
thePlot(Inter$SubmissionDate,Inter$EFSAcetyl,theMain="LT-EF Acetyl",theXlab="")
thePlot(Inter$SubmissionDate,Inter$EFSTotal,theMain="LT-EF Total Component Closure",theXlab="")

# FIGURE 3
#control charts of whole (as received) data
par(mfrow=c(3,2),mar=c(3,4.1,2,0), cex.lab=1.2,cex.axis=1.0, las=0)
thePlot(Whole$SubmissionDate,Whole$STotalExtractives,theMain="LT-IE Total Extractives",theXlab="")
thePlot(Whole$SubmissionDate,Whole$SGlucan,theMain="LT-IE Glucan",theXlab="")
thePlot(Whole$SubmissionDate,Whole$SXylan,theMain="LT-IE Xylan",theXlab="")
thePlot(Whole$SubmissionDate,Whole$STotLignin,theMain="LT-IE Total Lignin",theXlab="")
thePlot(Whole$SubmissionDate,Whole$SAsh,theMain="LT-IE Ash",theXlab="")
thePlot(Whole$SubmissionDate,Whole$EFSTotal,theMain="LT-IE Total Component Closure",theXlab="")

#############################
# Figure 4

# TABLE of descriptive statistics  -  2010 ST Stover data 
theMean	<-sapply(STStover[,5:37],mean,na.rm=T)	#Column numbers chosen to represent only the 
theSD	<-sapply(STStover[,5:37],sd,na.rm=T)
theNum	<-apply(STStover[,5:37],2,function(x) sum(!is.na(x)))
theSDp	<-apply(STStover[,5:37],2,SDp,as.factor(STStover$AnalystNum2))
theTableA		<-data.frame(theMean, theSD, theSDp, theNum)
names(theTableA)<-c("Mean", "SD", "PooledSD", "N")

# TABLE of descriptive statistics  -  2010 ST Bagasse data 
theMean	<-sapply(STBagasse[,5:37],mean,na.rm=T)	#Column numbers chosen to represent only the 
theSD	<-sapply(STBagasse[,5:37],sd,na.rm=T)
theNum	<-apply(STBagasse[,5:37],2,function(x) sum(!is.na(x)))
theSDp	<-apply(STBagasse[,5:37],2,SDp,as.factor(STBagasse$AnalystNum2))
theTableB		<-data.frame(theMean, theSD, theSDp, theNum)
names(theTableB)<-c("Mean", "SD", "PooledSD", "N")

# TABLE 4-  comparitive Standard Deviations
# used for Figure 4
#
EFSMajorcomponents <- c(30,31,29,37)  #number represent row numbers for Glu,Xyl,total Lig, and closure
SubSetEF <- Inter[Inter$ave.SRS.Mann=="1",] #sub set of Inter set that has SRS data included

RRpoolSD <- apply(RR[,EFSMajorcomponents],2,SDp,as.factor(RR$AnalystNum2))
RRSD <- sapply(RR[,EFSMajorcomponents],sd,na.rm=T)
RRaveSRSSd <- sapply(RR[ ,67:70], sd, na.rm=T)
EFsubSetSd <- sapply(SubSetEF[,EFSMajorcomponents], sd, na.rm=T)
EFaveSRSSd <- sapply(Inter[ ,67:70], sd, na.rm=T)
theTableC		<-data.frame(RRpoolSD, RRSD, RRaveSRSSd, EFsubSetSd,EFaveSRSSd)

###used for Figure 4B
MajorComponents <- c(18,19,16,37)
ID <- c("2010 ST bagasse", "2010 ST Stover", "ST-RR", "LT-EF", "LT-IE")
STBagSD <- sapply(STBagasse[,MajorComponents],sd,na.rm=T) #2010 data set
STStoverSD <- sapply(STStover[,MajorComponents],sd,na.rm=T) #2010 data set
RRSD <- sapply(RR[,EFSMajorcomponents],sd,na.rm=T)
LTEFSD	<-sapply(Inter[,EFSMajorcomponents],sd,na.rm=T)
LTIESD <-sapply(Whole[,MajorComponents],sd,na.rm=T)
#LTIEpSD <- apply(Whole[,MajorComponents],2,SDp,as.factor(Whole$AnalystNum2)) 
theTableD <- data.frame(ID, STBagSD, STStoverSD, RRSD, LTEFSD, LTIESD)
#theTableD <- t(theTableD)
#theTableD <- data.frame(theTableD)

rownames(theTableD)

ggplot(theTableD, aes(x=rownames(theTableD), y=colnames(theTableD)) + geom_bar(stat="identity")

#ggplot(theTableD, aes(y=SGlucan, x=as.factor(rownames(theTableD)))) + geom_bar(stat="identity")
#ggplot(theTableD, aes(y=SGlucan, x=rownames(theTableD))) + geom_bar(stat="identity")


### FIGURE 5
#  LT-IE samples (run on group extracted samples, on an EF basis, intermediate)
ggplot(data=InterAnalyst, aes(x=AnalystNum2, y=EFSGlucan)) +geom_blank() +
  geom_rect(aes(xmin = 0, xmax = 9, ymin = (mean(Inter$EFSGlucan, na.rm = TRUE)) - 2*(sd(Inter$EFSGlucan, na.rm = TRUE)), ymax = (mean(Inter$EFSGlucan, na.rm = TRUE)) + 2*(sd(Inter$EFSGlucan, na.rm = TRUE))), fill = "light grey") + 
  geom_hline(yintercept = mean(Inter$EFSGlucan, na.rm = TRUE)) +
  geom_boxplot(outlier.size=0) + geom_jitter() + theme_bw()  + labs(title="LT-EF Glucan", x="analyst", y="% dry weight (extractives-free basis)")  

ggplot(data=InterAnalyst, aes(x=AnalystNum2, y=EFSXylan)) +geom_blank() + 
  geom_rect(aes(xmin = 0, xmax = 9, ymin = (mean(InterAnalyst$EFSXylan, na.rm = TRUE)) - 2*(sd(InterAnalyst$EFSXylan, na.rm = TRUE)), ymax = (mean(InterAnalyst$EFSXylan, na.rm = TRUE)) + 2*(sd(InterAnalyst$EFSXylan, na.rm = TRUE))), fill = "light grey") +
  geom_hline(yintercept = mean(Inter$EFSXylan, na.rm = TRUE)) +
  geom_boxplot(outlier.size=0) + geom_jitter() + theme_bw()  + labs(title="LT-EF  Xylan", x="analyst", y="% dry weight (extractives-free basis)")  

ggplot(data=InterAnalyst, aes(x=AnalystNum2, y=EFSLignin)) +geom_blank() + 
  geom_rect(aes(xmin = 0, xmax = 9, ymin = (mean(InterAnalyst$EFSLignin, na.rm = TRUE)) - 2*(sd(InterAnalyst$EFSLignin, na.rm = TRUE)), ymax = (mean(InterAnalyst$EFSLignin, na.rm = TRUE)) + 2*(sd(InterAnalyst$EFSLignin, na.rm = TRUE))), fill = "light grey") + 
  geom_hline(yintercept = mean(Inter$EFSLignin, na.rm = TRUE)) +
  geom_boxplot(outlier.size=0) + geom_jitter() + theme_bw()  + labs(title="LT-EF  Total Lignin", x="analyst", y="% dry weight (extractives-free basis)")  

ggplot(data=InterAnalyst, aes(x=AnalystNum2, y=EFSTotal)) +geom_blank() + 
  geom_rect(aes(xmin = 0, xmax = 9, ymin = (mean(InterAnalyst$EFSTotal, na.rm = TRUE)) - 2*(sd(InterAnalyst$EFSTotal, na.rm = TRUE)), ymax = (mean(InterAnalyst$EFSTotal, na.rm = TRUE)) + 2*(sd(InterAnalyst$EFSTotal, na.rm = TRUE))), fill = "light grey") +
  geom_hline(yintercept = mean(Inter$EFSTotal, na.rm = TRUE)) +  
  geom_boxplot(outlier.size=0) + geom_jitter() + theme_bw()  + labs(title="LT-EF Total Component Closure", x="analyst", y="% dry weight")  


#ggplot(data=InterAnalyst, aes(x=AnalystNum2, y=EFSAsh)) +geom_blank() + geom_rect(aes(xmin = 0, xmax = 9, ymin = (mean(InterAnalyst$EFSAsh, na.rm = TRUE)) - (sd(InterAnalyst$EFSAsh, na.rm = TRUE)), ymax = (mean(InterAnalyst$EFSAsh, na.rm = TRUE)) + (sd(InterAnalyst$EFSAsh, na.rm = TRUE))), fill = "light grey") + geom_boxplot(outlier.size=0) + geom_jitter() + theme_bw()  + labs(title="Inter Total Ash", x="analyst", y="% dry weight")  
#ggplot(data=InterAnalyst, aes(x=AnalystNum2, y=EFSAcetyl)) +geom_blank() + geom_rect(aes(xmin = 0, xmax = 9, ymin = (mean(InterAnalyst$EFSAcetyl, na.rm = TRUE)) - (sd(InterAnalyst$EFSAcetyl, na.rm = TRUE)), ymax = (mean(InterAnalyst$EFSAcetyl, na.rm = TRUE)) + (sd(InterAnalyst$EFSAcetyl, na.rm = TRUE))), fill = "light grey") + geom_boxplot(outlier.size=0) + geom_jitter() + theme_bw()  + labs(title="Inter Acetyl Groups", x="analyst", y="% dry weight")  

## Figure 6
ggplot(data = Data, aes(x=MESP.2014, y=..density..)) + geom_histogram(color = "black", fill = "grey") + geom_density(color = "blue") + theme_bw() + labs(title="Minimum Ethanol Selling Price", x="2014 $ per gallon")


# ANOVA comparisons
# by Analyst on a whole (as receive basis)
# Whole Struct Ash
#
STotExtrModel <- aov(STotalExtractives ~ AnalystNum2, data=Whole )
print (STotExtrModel)
summary (STotExtrModel)
TukeyHSD(STotExtrModel, ordered = FALSE, conf.level = 0.95)
plot (TukeyHSD(STotExtrModel))

SAshModel <- aov(SAsh ~ AnalystNum2, data=Whole)
print (SAshModel)
summary(SAshModel)
TukeyHSD(SAshModel, ordered = FALSE, conf.level = 0.95)
plot (TukeyHSD(SAshModel))
#layout(matrix(c(1,2,3,4),2,2)) # optional layout
# not used  plot (SAshModel)

# Whole Struct Glucan
SGlucModel <- aov(SGlucan ~ AnalystNum2, data=Whole)
TukeyHSD(SGlucModel, ordered = FALSE, conf.level = 0.95)
plot (TukeyHSD(SGlucModel))
print (SGlucModel)
summary(SGlucModel)
# layout(matrix(c(1,2,3,4),2,2)) # optional layout
# not used  plot (SGlucModel)

# Whole Struct Xylan
SXylModel <- aov(SXylan ~ AnalystNum2, data=Whole)
TukeyHSD(SXylModel, ordered = FALSE, conf.level = 0.95)
# layout(matrix(c(1,2,3,4),2,2)) # optional layout
plot (TukeyHSD(SXylModel))
print (SXylModel)
summary(SXylModel)
# not used  plot (SXylModel)

# Structual total Lignin
S_T_LigModel <- aov(STotLignin ~ AnalystNum2, data=Whole)
TukeyHSD(S_T_LigModel, ordered = FALSE, conf.level = 0.95)
# layout(matrix(c(1,2,3,4),2,2)) # optional layout
plot (TukeyHSD(S_T_LigModel))
print (S_T_LigModel)
summary(S_T_LigModel)
#plot (S_T_LigModel)

# Structual AIR
SAIRModel <- aov(SAIR ~ AnalystNum2, data=Whole)
TukeyHSD(SAIRModel, ordered = FALSE, conf.level = 0.95)
# layout(matrix(c(1,2,3,4),2,2)) # optional layout
plot (TukeyHSD(SAIRModel))
print (SAIRModel)
summary(SAIRModel)
#plot (SAIRModel)

# Structural Soluble Lignin
S_SolLigModel <- aov(SSolubleLignin ~ AnalystNum2, data=Whole)
TukeyHSD(S_SolLigModel, ordered = FALSE, conf.level = 0.95)
# layout(matrix(c(1,2,3,4),2,2)) # optional layout
plot (TukeyHSD(S_SolLigModel))
print (S_SolLigModel)
summary(S_SolLigModel)
#plot (S_SolLigModel)

# Structural component closure
StotalModel <- aov(EFSTotal ~ AnalystNum2, data=Whole)
TukeyHSD(StotalModel, ordered = FALSE, conf.level = 0.95)
# layout(matrix(c(1,2,3,4),2,2)) # optional layout
plot (TukeyHSD(StotalModel))
print (StotalModel)
summary(StotalModel)
#plot (StotalModel)


#Intermediate data-on EF basis

# EF Ash
EFSAshModel <- aov(EFSAsh ~ AnalystNum2, data=Inter)
TukeyHSD(EFSAshModel, ordered = FALSE, conf.level = 0.95)
# layout(matrix(c(1,2,3,4),2,2)) # optional layout
plot (TukeyHSD(EFSAshModel))
print (EFSAshModel)
summary(EFSAshModel)
#plot (EFSAshModel)

# EF Glucan
EFSGlucModel <- aov(EFSGlucan ~ AnalystNum2, data=Inter)
TukeyHSD(EFSGlucModel, ordered = FALSE, conf.level = 0.95)
# layout(matrix(c(1,2,3,4),2,2)) # optional layout
plot (TukeyHSD(EFSGlucModel))
print (EFSGlucModel)
summary(EFSGlucModel)
#plot (EFSGlucModel)


# EF Xylan
EFSXylModel <- aov(EFSXylan ~ AnalystNum2, data=Inter)
TukeyHSD(EFSXylModel, ordered = FALSE, conf.level = 0.95)
# layout(matrix(c(1,2,3,4),2,2)) # optional layout
plot (TukeyHSD(EFSXylModel))
print (EFSXylModel)
summary(EFSXylModel)
#plot (EFSXylModel)

# EF Total Lignin
EFSLigModel <- aov(EFSLignin ~ AnalystNum2, data=Inter)
TukeyHSD(EFSLigModel, ordered = FALSE, conf.level = 0.95)
# layout(matrix(c(1,2,3,4),2,2)) # optional layout
plot (TukeyHSD(EFSLigModel))
print (EFSLigModel)
summary(EFSLigModel)
#plot (EFSLigModel)

# EF AIR
EFSAIRModel <- aov(AIR ~ AnalystNum2, data=Inter)
TukeyHSD(EFSAIRModel, ordered = FALSE, conf.level = 0.95)
# layout(matrix(c(1,2,3,4),2,2)) # optional layout
plot (TukeyHSD(EFSAIRModel))
print (EFSAIRModel)
summary(EFSAIRModel)
#plot (EFSAIRModel)

# EF Soluble Lignin
EFSSolLigModel <- aov(EFSSolubleLignin ~ AnalystNum2, data=Inter)
TukeyHSD(EFSAIRModel, ordered = FALSE, conf.level = 0.95)
# layout(matrix(c(1,2,3,4),2,2)) # optional layout
plot (TukeyHSD(EFSAIRModel))
print (EFSAIRModel)
summary(EFSAIRModel)
# plot (EFSAIRModel)

# EF component closure
EFStotalModel <- aov(EFSTotal ~ AnalystNum2, data=Inter)
TukeyHSD(EFStotalModel, ordered = FALSE, conf.level = 0.95)
# layout(matrix(c(1,2,3,4),2,2)) # optional layout
plot (TukeyHSD(EFStotalModel))
print (EFStotalModel)
summary(EFStotalModel)
#plot (EFStotalModel)

# RR analyst/batch comparison
RREFStotalModel <- aov(EFSTotal ~ AnalystNum2, data=RR)
TukeyHSD(RREFStotalModel, ordered = FALSE, conf.level = 0.95)
plot (TukeyHSD(RREFStotalModel))


#
# compare all mean data (RR + EF + Whole) on EF basis
#
AllEFSGlucModel <- aov(EFSGlucan ~ dataType, data=Fred) # all data
# print (AllEFSGlucModel)
summary(AllEFSGlucModel)
plot(AllEFSGlucModel)
plot (TukeyHSD(AllEFSGlucModel))

AllEFSXylModel <- aov(EFSXylan ~ dataType, data=Fred)
#  print (AllEFSXylModel)
summary(AllEFSXylModel)
plot(AllEFSXylModel)
ggplot(data=Fred, aes(x=dataType, y=EFSXylan)) +geom_blank()  + geom_boxplot(outlier.size=0) + geom_jitter() + theme_bw()  + labs(title="Xylan", x="Sample Set", y="% dry weight")  
# ymax = (mean(Data$EFSGlucan, na.rm = TRUE)) + (sd(Data$EFSGlucan, na.rm = TRUE))) + geom_rect(aes(xmin = 0, xmax = 8, ymin = (mean(Data$EFSGlucan, na.rm = TRUE)) - (sd(Data$EFSGlucan, na.rm = TRUE)), fill = "light grey")
plot (TukeyHSD(AllEFSXylModel))

tapply(Fred$EFSXylan, Fred$dataType, mean, na.rm=T)
tapply(Fred$EFSXylan, Fred$dataType, sd, na.rm=T)
tapply(Fred$EFSXylan, Fred$dataType,function(x) sum(!is.na(x)))

AllEFSLigModel <- aov(EFSLignin ~ dataType, data=Fred)
# print (AllEFSLigModel)
summary(AllEFSLigModel)

AllEFSTotalModel <- aov(EFSTotal ~ dataType, data=Fred)
# print (AllEFSTotalModel)
summary(AllEFSTotalModel)
plot (TukeyHSD(AllEFSTotalModel))

AllEFSAshModel <- aov(EFSAsh ~ dataType, data=Fred)
# print (AllEFSAshModel)
summary(AllEFSAshModel)
plot (TukeyHSD(AllEFSAshModel))
tapply(Fred$EFSAsh, Fred$dataType, mean, na.rm=T)
tapply(Fred$EFSAsh, Fred$dataType, sd, na.rm=T)

AllEFSAcetylModel <- aov(EFSAcetyl ~ dataType, data=Fred)
# print (AllEFSAcetylModel)
summary(AllEFSAcetylModel)
plot (TukeyHSD(AllEFSAcetylModel))


################################
#
# F-test variances between groups
#
# Glucan
var.test(RR$EFSGlucan, Inter$EFSGlucan)
var.test(Inter$EFSGlucan, Whole$SGlucan)
var.test(STStover$SGlucan, Whole$SGlucan)
var.test(STBagasse$SGlucan, STStover$SGlucan)
var.test(STBagasse$SGlucan, RR$EFSGlucan) #2010 ST Bagasse vs 2016 ST RR Bagasse
var.test(STStover$SGlucan, RR$EFSGlucan)
var.test(RR$EFSGlucan, RR$AveSRS_EFSGluc) # RR SD vs RR average SRS SD
var.test(Inter$EFSGlucan, Inter$AveSRS_EFSGluc)
sd(STStover$SGlucan, na.rm=T)

pf((SDp(RR$EFSGlucan, RR$AnalystCode)^2 / var(RR$EFSGlucan, na.rm=T)), 51, 57)*2 #RR SDp(pooled) vs RR SD(regular)
pf((SDp(STStover$SGlucan, STStover$AnalystCode)^2 / var(STStover$SGlucan, na.rm=T)), 134, 141)*2 #2010 ST stover SDp(pooled) vs 2010 ST Stover SD(regular)


# Xylan
var.test(RR$EFSXylan, Inter$EFSXylan) 
var.test(Inter$EFSXylan, Whole$SXylan)
var.test(Inter$EFSXylan, Whole$SXylan)
var.test(RR$EFSXylan, STBagasse$SXylan)
var.test(RR$EFSXylan, STStover$SXylan)
var.test(RR$EFSXylan, RR$AveSRS_EFSXyl) # RR SD vs RR average SRS SD
var.test(Inter$EFSXylan, Inter$AveSRS_EFSXyl)
pf((SDp(RR$EFSXylan, RR$AnalystCode)^2 / var(RR$EFSXylan, na.rm=T)), 51, 57)*2 #RR SDp(pooled) vs RR SD(regular)
pf((SDp(STStover$SXylan, STStover$AnalystCode)^2 / var(STStover$SXylan, na.rm=T)), 134, 141)*2 #2010 ST stover SDp(pooled) vs 2010 ST Stover SD(regular)


# AIR
var.test(RR$AIR, Inter$AIR)
var.test(Inter$AIR, Whole$SAIR)


# total lignin
var.test(Inter$EFSLignin, Whole$STotLignin)
var.test(RR$EFSLignin, Whole$STotLignin)
var.test(STBagasse$STotLignin,RR$EFSLignin)
var.test(STBagasse$STotLignin, STStover$STotLignin)
pf((SDp(RR$EFSLignin, RR$AnalystCode)^2 / var(RR$EFSLignin, na.rm=T)), 51, 57)*2 #RR SDp(pooled) vs RR SD(regular)
pf((SDp(STStover$STotLignin, STStover$AnalystCode)^2 / var(STStover$STotLignin, na.rm=T)), 134, 141)*2 #2010 ST stover SDp(pooled) vs 2010 ST Stover SD(regular)


# total component closure
var.test(Inter$EFSTotal, Whole$EFSTotal)
var.test(Inter$EFSTotal, RR$EFSTotal)
var.test(RR$EFSTotal, STBagasse$EFSTotal)
var.test(RR$EFSTotal, STStover$EFSTotal)
var.test(STBagasse$EFSTotal, STStover$EFSTotal)
pf((SDp(RR$EFSTotal, RR$AnalystCode)^2 / var(RR$EFSTotal, na.rm=T)), 51, 57)*2 #RR SDp(pooled) vs RR SD(regular)
pf((SDp(STStover$EFSTotal, STStover$AnalystCode)^2 / var(STStover$EFSTotal, na.rm=T)), 134, 141)*2 #2010 ST stover SDp(pooled) vs 2010 ST Stover SD(regular)

#Acetyl
var.test(RR$EFSAcetyl, Inter$EFSAcetyl)
var.test(Inter$EFSAcetyl, Whole$EFSAcetyl)
# pf


# Ash
var.test(RR$EFSAsh, Inter$EFSAsh)
var.test(Inter$EFSAsh, Whole$SAsh)

############################################
